# Supplementary material for: Within-species contamination of bacterial whole-genome sequence data has a greater influence on clustering analyses than between-species contamination
Source: Genome Biol. 2019 Dec 18;20:286. doi: 10.1186/s13059-019-1914-x (PMC6918607; doi:10.1186/s13059-019-1914-x)
Supplement: Supplementary file 2 — Additional file 2: Table S4. ConFindr results from analysis of 10,000 Listeria monocytogenes, Salmonella enterica, and Escherichia coli fastq datasets. (XLS 7913 kb) [file 13059_2019_1914_MOESM2_ESM.xls]

## Sheet: confindr_Lm_results_10000
Table S4: ConFindr results from analysis of 10,000 fastq datasets.
ERR1102122_2	Listeria	0	FALSE	0	0	28425	NA
ERR1102123_1	Listeria	0	FALSE	0	0	28425	NA
ERR1102123_2	Listeria	0	FALSE	0	0	28425	NA
ERR1102124_1	Listeria	0	FALSE	0	0	28425	NA
ERR1102124_2	Listeria	0	FALSE	0	0	28425	NA
ERR1102125_1	Listeria	0	FALSE	0	0	28425	NA
ERR1102125_2	Listeria	0	FALSE	0	0	28425	NA
ERR1102126_1	Listeria	0	FALSE	0	0	28425	NA
ERR1102126_2	Listeria	0	FALSE	0	0	28425	NA
ERR1102127_1	Listeria	0	FALSE	0	0	28425	NA
ERR1102127_2	Listeria	0	FALSE	0	0	28425	NA
ERR1102128_1	Listeria	0	FALSE	0	0	28425	NA
ERR1102129_1	Listeria	0	FALSE	0	0	28425	NA
ERR1102129_2	Listeria	0	FALSE	0	0	28425	NA
ERR1102130_1	Listeria	0	FALSE	0	0	28425	NA
ERR1102130_2	Listeria	0	FALSE	0	0	28425	NA
ERR1102131_1	Listeria	0	FALSE	0	0	28425	NA
ERR1102131_2	Listeria	0	FALSE	0	0	28425	NA
ERR1102132_1	Listeria	0	FALSE	0	0	28425	NA
ERR1102132_2	Listeria	0	FALSE	0	0	28425	NA
ERR1102133_1	Listeria	0	FALSE	0	0	28425	NA
ERR1102133_2	Listeria	0	FALSE	0	0	28425	NA
ERR1102134_1	Listeria	0	FALSE	0	0	28425	NA
ERR1102134_2	Listeria	0	FALSE	0	0	28425	NA
ERR1102135_1	Listeria	0	FALSE	0	0	28425	NA
ERR1102135_2	Listeria	0	FALSE	0	0	28425	NA
ERR1102136_1	Listeria	0	FALSE	0	0	28425	NA
ERR1102136_2	Listeria	0	FALSE	0	0	28425	NA
ERR1102137_1	Listeria	0	FALSE	0	0	28425	NA
ERR1102137_2	Listeria	0	FALSE	0	0	28425	NA
ERR1102138_1	Listeria	0	FALSE	0	0	28425	NA
ERR1102138_2	Listeria	0	FALSE	0	0	28425	NA
ERR1102140_1	Listeria	0	FALSE	0	0	28425	NA
ERR1102140_2	Listeria	0	FALSE	0	0	28425	NA
ERR1102141_1	Listeria	0	FALSE	0	0	28425	NA
ERR1102141_2	Listeria	0	FALSE	0	0	28425	NA
ERR1102142_1	Listeria	0	FALSE	0	0	28425	NA
ERR1102142_2	Listeria	0	FALSE	0	0	28425	NA
ERR1102144_1	Listeria	0	FALSE	0	0	28425	NA
ERR1102145_1	Listeria	0	FALSE	0	0	28425	NA
ERR1102145_2	Listeria	0	FALSE	0	0	28425	NA
ERR1102147_1	Listeria	0	FALSE	0	0	28425	NA
ERR1102147_2	Listeria	0	FALSE	0	0	28425	NA
ERR1102149_1	Listeria	0	FALSE	0	0	28425	NA
ERR1102149_2	Listeria	0	FALSE	0	0	28425	NA
ERR1102151_1	Listeria	0	FALSE	0	0	28425	NA
ERR1102151_2	Listeria	0	FALSE	0	0	28425	NA
ERR1102152_1	Listeria	0	FALSE	0	0	28425	NA
ERR1102152_2	Listeria	0	FALSE	0	0	28425	NA
ERR1102153_1	Listeria	0	FALSE	0	0	28425	NA
ERR1102153_2	Listeria	0	FALSE	0	0	28425	NA
ERR1102154_1	Listeria	0	FALSE	0	0	28425	NA
ERR1102154_2	Listeria	0	FALSE	0	0	28425	NA
ERR1102155_1	Listeria	0	FALSE	0	0	28425	NA
ERR1102155_2	Listeria	0	FALSE	0	0	28425	NA
ERR1102156_1	Listeria	0	FALSE	0	0	28425	NA
ERR1102156_2	Listeria	0	FALSE	0	0	28425	NA
ERR1102157_1	Listeria	0	FALSE	0	0	28425	NA
ERR1102157_2	Listeria	0	FALSE	0	0	28425	NA
ERR1102158_1	Listeria	0	FALSE	0	0	28425	NA
ERR1102159_1	Listeria	0	FALSE	0	0	28425	NA
ERR1102159_2	Listeria	0	FALSE	0	0	28425	NA
ERR1102160_1	Listeria	0	FALSE	0	0	28425	NA
ERR1102165_1	Listeria	0	FALSE	0	0	28425	NA
ERR1102165_2	Listeria	0	FALSE	0	0	28425	NA
ERR1102166_1	Listeria	0	FALSE	0	0	28425	NA
ERR1102166_2	Listeria	0	FALSE	0	0	28425	NA
ERR1102168_2	Listeria	0	FALSE	0	0	28425	NA
ERR1102169_1	Listeria	0	FALSE	0	0	28425	NA
ERR1102169_2	Listeria	0	FALSE	0	0	28425	NA
ERR1102172_1	Listeria	0	FALSE	0	0	28425	NA
ERR1102172_2	Listeria	0	FALSE	0	0	28425	NA
ERR1102173_1	Listeria	0	FALSE	0	0	28425	NA
ERR1102173_2	Listeria	0	FALSE	0	0	28425	NA
ERR1102174_1	Listeria	0	FALSE	0	0	28425	NA
ERR1102174_2	Listeria	0	FALSE	0	0	28425	NA
ERR1102176_1	Listeria	0	FALSE	0	0	28425	NA
ERR1102176_2	Listeria	0	FALSE	0	0	28425	NA
ERR1102177_1	Listeria	0	FALSE	0	0	28425	NA
ERR1102177_2	Listeria	0	FALSE	0	0	28425	NA
ERR1102178_1	Listeria	0	FALSE	0	0	28425	NA
ERR1102180_1	Listeria	0	FALSE	0	0	28425	NA
ERR1102180_2	Listeria	0	FALSE	0	0	28425	NA
ERR1102181_1	Listeria	0	FALSE	0	0	28425	NA
ERR1102182_1	Listeria	0	FALSE	0	0	28425	NA
ERR1102182_2	Listeria	0	FALSE	0	0	28425	NA
ERR1102185_1	Listeria	0	FALSE	0	0	28425	NA
ERR1102185_2	Listeria	0	FALSE	0	0	28425	NA
ERR1102186_1	Listeria	0	FALSE	0	0	28425	NA
ERR1102186_2	Listeria	0	FALSE	0	0	28425	NA
ERR1102188_1	Listeria	0	FALSE	0	0	28425	NA
ERR1102188_2	Listeria	0	FALSE	0	0	28425	NA
ERR1102189_1	Listeria	0	FALSE	0	0	28425	NA
ERR1102189_2	Listeria	0	FALSE	0	0	28425	NA
ERR1102190_1	Listeria	0	FALSE	0	0	28425	NA
ERR1102190_2	Listeria	0	FALSE	0	0	28425	NA
ERR1102191_1	Listeria	0	FALSE	0	0	28425	NA
ERR1102191_2	Listeria	0	FALSE	0	0	28425	NA
ERR1102194_1	Listeria	0	FALSE	0	0	28425	NA
ERR1102194_2	Listeria	0	FALSE	0	0	28425	NA
ERR1102195_1	Listeria	0	FALSE	0	0	28425	NA
ERR1102198_1	Listeria	0	FALSE	0	0	28425	NA
ERR1102198_2	Listeria	0	FALSE	0	0	28425	NA
ERR1102199_1	Listeria	0	FALSE	0	0	28425	NA
ERR1102199_2	Listeria	0	FALSE	0	0	28425	NA
ERR1102200_1	Listeria	0	FALSE	0	0	28425	NA
ERR1102201_1	Listeria	0	FALSE	0	0	28425	NA
ERR1102202_2	Listeria	0	FALSE	0	0	28425	NA
ERR1102203_1	Listeria	0	FALSE	0	0	28425	NA
ERR1102203_2	Listeria	0	FALSE	0	0	28425	NA
ERR1102205_1	Listeria	0	FALSE	0	0	28425	NA
ERR1102205_2	Listeria	0	FALSE	0	0	28425	NA
ERR1102206_1	Listeria	0	FALSE	0	0	28425	NA
ERR1102206_2	Listeria	0	FALSE	0	0	28425	NA
ERR1102207_1	Listeria	0	FALSE	0	0	28425	NA
ERR1102207_2	Listeria	0	FALSE	0	0	28425	NA
ERR1102208_1	Listeria	0	FALSE	0	0	28425	NA
ERR1102209_1	Listeria	0	FALSE	0	0	28425	NA
ERR1102209_2	Listeria	0	FALSE	0	0	28425	NA
ERR1102210_2	Listeria	0	FALSE	0	0	28425	NA
ERR1102211_1	Listeria	0	FALSE	0	0	28425	NA
ERR1102211_2	Listeria	0	FALSE	0	0	28425	NA
ERR1102212_1	Listeria	0	FALSE	0	0	28425	NA
ERR1102212_2	Listeria	0	FALSE	0	0	28425	NA
ERR1102216_1	Listeria	0	FALSE	0	0	28425	NA
ERR1102216_2	Listeria	0	FALSE	0	0	28425	NA
ERR1102217_1	Listeria	0	FALSE	0	0	28425	NA
ERR1102217_2	Listeria	0	FALSE	0	0	28425	NA
ERR1102218_1	Listeria	0	FALSE	0	0	28425	NA
ERR1102218_2	Listeria	0	FALSE	0	0	28425	NA
ERR1102219_1	Listeria	0	FALSE	0	0	28425	NA
ERR1102219_2	Listeria	0	FALSE	0	0	28425	NA
ERR1102221_1	Listeria	0	FALSE	0	0	28425	NA
ERR1102221_2	Listeria	0	FALSE	0	0	28425	NA
ERR1102222_1	Listeria	0	FALSE	0	0	28425	NA
ERR1102223_1	Listeria	0	FALSE	0	0	28425	NA
ERR1102223_2	Listeria	0	FALSE	0	0	28425	NA
ERR1102225_1	Listeria	0	FALSE	0	0	28425	NA
ERR1102225_2	Listeria	0	FALSE	0	0	28425	NA
ERR1102226_1	Listeria	0	FALSE	0	0	28425	NA
ERR1102226_2	Listeria	0	FALSE	0	0	28425	NA
ERR1102227_1	Listeria	0	FALSE	0	0	28425	NA
ERR1102227_2	Listeria	0	FALSE	0	0	28425	NA
ERR1102228_2	Listeria	0	FALSE	0	0	28425	NA
ERR1102229_1	Listeria	0	FALSE	0	0	28425	NA
ERR1102229_2	Listeria	0	FALSE	0	0	28425	NA
ERR1102231_1	Listeria	0	FALSE	0	0	28425	NA
ERR1102231_2	Listeria	0	FALSE	0	0	28425	NA
ERR1102232_1	Listeria	0	FALSE	0	0	28425	NA
ERR1102232_2	Listeria	0	FALSE	0	0	28425	NA
ERR1102234_1	Listeria	0	FALSE	0	0	28425	NA
ERR1102234_2	Listeria	0	FALSE	0	0	28425	NA
ERR1102235_1	Listeria	0	FALSE	0	0	28425	NA
ERR1102235_2	Listeria	0	FALSE	0	0	28425	NA
ERR1102236_1	Listeria	0	FALSE	0	0	28425	NA
ERR1102236_2	Listeria	0	FALSE	0	0	28425	NA
ERR1102238_1	Listeria	0	FALSE	0	0	28425	NA
ERR1102238_2	Listeria	0	FALSE	0	0	28425	NA
ERR1102239_1	Listeria	0	FALSE	0	0	28425	NA
ERR1102239_2	Listeria	0	FALSE	0	0	28425	NA
ERR1102242_1	Listeria	0	FALSE	0	0	28425	NA
ERR1102242_2	Listeria	0	FALSE	0	0	28425	NA
ERR1102243_1	Listeria	0	FALSE	0	0	28425	NA
ERR1102243_2	Listeria	0	FALSE	0	0	28425	NA
ERR1102244_2	Listeria	0	FALSE	0	0	28425	NA
ERR1102245_2	Listeria	0	FALSE	0	0	28425	NA
ERR1102246_1	Listeria	0	FALSE	0	0	28425	NA
ERR1102246_2	Listeria	0	FALSE	0	0	28425	NA
ERR1102248_1	Listeria	0	FALSE	0	0	28425	NA
ERR1102248_2	Listeria	0	FALSE	0	0	28425	NA
ERR1102249_1	Listeria	0	FALSE	0	0	28425	NA
ERR1102249_2	Listeria	0	FALSE	0	0	28425	NA
ERR1102251_1	Listeria	0	FALSE	0	0	28425	NA
ERR1102251_2	Listeria	0	FALSE	0	0	28425	NA
ERR1102252_2	Listeria	0	FALSE	0	0	28425	NA
ERR1102253_2	Listeria	0	FALSE	0	0	28425	NA
ERR1102254_1	Listeria	0	FALSE	0	0	28425	NA
ERR1102254_2	Listeria	0	FALSE	0	0	28425	NA
ERR1102255_1	Listeria	0	FALSE	0	0	28425	NA
ERR1102255_2	Listeria	0	FALSE	0	0	28425	NA
ERR1102256_1	Listeria	0	FALSE	0	0	28425	NA
ERR1102256_2	Listeria	0	FALSE	0	0	28425	NA
ERR1102257_1	Listeria	0	FALSE	0	0	28425	NA
ERR1102257_2	Listeria	0	FALSE	0	0	28425	NA
ERR1102258_1	Listeria	0	FALSE	0	0	28425	NA
ERR1102258_2	Listeria	0	FALSE	0	0	28425	NA
ERR1102259_1	Listeria	0	FALSE	0	0	28425	NA
ERR1102260_1	Listeria	0	FALSE	0	0	28425	NA
ERR1102261_2	Listeria	0	FALSE	0	0	28425	NA
ERR1102262_1	Listeria	0	FALSE	0	0	28425	NA
ERR1102262_2	Listeria	0	FALSE	0	0	28425	NA
ERR1102263_1	Listeria	0	FALSE	0	0	28425	NA
ERR1102263_2	Listeria	0	FALSE	0	0	28425	NA
ERR1102265_1	Listeria	0	FALSE	0	0	28425	NA
ERR1102265_2	Listeria	0	FALSE	0	0	28425	NA
ERR1102266_1	Listeria	0	FALSE	0	0	28425	NA
ERR1102266_2	Listeria	0	FALSE	0	0	28425	NA
ERR1102268_1	Listeria	0	FALSE	0	0	28425	NA
ERR1102268_2	Listeria	0	FALSE	0	0	28425	NA
ERR1102269_2	Listeria	0	FALSE	0	0	28425	NA
ERR1102270_1	Listeria	0	FALSE	0	0	28425	NA
ERR1102270_2	Listeria	0	FALSE	0	0	28425	NA
ERR1102271_1	Listeria	0	FALSE	0	0	28425	NA
ERR1102271_2	Listeria	0	FALSE	0	0	28425	NA
ERR1102272_1	Listeria	0	FALSE	0	0	28425	NA
ERR1102272_2	Listeria	0	FALSE	0	0	28425	NA
ERR1102273_1	Listeria	0	FALSE	0	0	28425	NA
ERR1102273_2	Listeria	0	FALSE	0	0	28425	NA
ERR1102274_1	Listeria	0	FALSE	0	0	28425	NA
ERR1102274_2	Listeria	0	FALSE	0	0	28425	NA
ERR1102276_1	Listeria	0	FALSE	0	0	28425	NA
ERR1102276_2	Listeria	0	FALSE	0	0	28425	NA
ERR1102277_1	Listeria	0	FALSE	0	0	28425	NA
ERR1102277_2	Listeria	0	FALSE	0	0	28425	NA
ERR1102281_1	Listeria	0	FALSE	0	0	28425	NA
ERR1102281_2	Listeria	0	FALSE	0	0	28425	NA
ERR1102283_1	Listeria	0	FALSE	0	0	28425	NA
ERR1102283_2	Listeria	0	FALSE	0	0	28425	NA
ERR1102284_1	Listeria	0	FALSE	0	0	28425	NA
ERR1102284_2	Listeria	0	FALSE	0	0	28425	NA
ERR1102285_1	Listeria	0	FALSE	0	0	28425	NA
ERR1102285_2	Listeria	0	FALSE	0	0	28425	NA
ERR1102286_1	Listeria	0	FALSE	0	0	28425	NA
ERR1102287_1	Listeria	0	FALSE	0	0	28425	NA
ERR1102287_2	Listeria	0	FALSE	0	0	28425	NA
ERR1102288_1	Listeria	0	FALSE	0	0	28425	NA
ERR1102288_2	Listeria	0	FALSE	0	0	28425	NA
ERR1102292_2	Listeria	0	FALSE	0	0	28425	NA
ERR1102295_1	Listeria	0	FALSE	0	0	28425	NA
ERR1102295_2	Listeria	0	FALSE	0	0	28425	NA
ERR1102296_1	Listeria	0	FALSE	0	0	28425	NA
ERR1102296_2	Listeria	0	FALSE	0	0	28425	NA
ERR1102297_1	Listeria	0	FALSE	0	0	28425	NA
ERR1102297_2	Listeria	0	FALSE	0	0	28425	NA
ERR1102302_1	Listeria	0	FALSE	0	0	28425	NA
ERR1102305_1	Listeria	0	FALSE	0	0	28425	NA
ERR1102305_2	Listeria	0	FALSE	0	0	28425	NA
ERR1102306_1	Listeria	0	FALSE	0	0	28425	NA
ERR1102306_2	Listeria	0	FALSE	0	0	28425	NA
ERR1102309_1	Listeria	0	FALSE	0	0	28425	NA
ERR1102312_1	Listeria	0	FALSE	0	0	28425	NA
ERR1102312_2	Listeria	0	FALSE	0	0	28425	NA
ERR1102313_1	Listeria	0	FALSE	0	0	28425	NA
ERR1102313_2	Listeria	0	FALSE	0	0	28425	NA
ERR1102314_1	Listeria	0	FALSE	0	0	28425	NA
ERR1102314_2	Listeria	0	FALSE	0	0	28425	NA
ERR1102315_1	Listeria	0	FALSE	0	0	28425	NA
ERR1102315_2	Listeria	0	FALSE	0	0	28425	NA
ERR1102316_1	Listeria	0	FALSE	0	0	28425	NA
ERR1102318_1	Listeria	0	FALSE	0	0	28425	NA
ERR1102318_2	Listeria	0	FALSE	0	0	28425	NA
ERR1102319_1	Listeria	0	FALSE	0	0	28425	NA
ERR1102319_2	Listeria	0	FALSE	0	0	28425	NA
ERR1102320_1	Listeria	0	FALSE	0	0	28425	NA
ERR1102320_2	Listeria	0	FALSE	0	0	28425	NA
ERR1102321_1	Listeria	0	FALSE	0	0	28425	NA
ERR1102321_2	Listeria	0	FALSE	0	0	28425	NA
ERR1102322_1	Listeria	0	FALSE	0	0	28425	NA
ERR1102322_2	Listeria	0	FALSE	0	0	28425	NA
ERR1102323_1	Listeria	0	FALSE	0	0	28425	NA
ERR1102323_2	Listeria	0	FALSE	0	0	28425	NA
ERR1102324_1	Listeria	0	FALSE	0	0	28425	NA
ERR1102326_1	Listeria	0	FALSE	0	0	28425	NA
ERR1102326_2	Listeria	0	FALSE	0	0	28425	NA
ERR1102327_1	Listeria	0	FALSE	0	0	28425	NA
ERR1102328_1	Listeria	0	FALSE	0	0	28425	NA
ERR1102328_2	Listeria	0	FALSE	0	0	28425	NA
ERR1102329_1	Listeria	0	FALSE	0	0	28425	NA
ERR1102329_2	Listeria	0	FALSE	0	0	28425	NA
ERR1102330_1	Listeria	0	FALSE	0	0	28425	NA
ERR1102330_2	Listeria	0	FALSE	0	0	28425	NA
ERR1102332_1	Listeria	0	FALSE	0	0	28425	NA
ERR1102332_2	Listeria	0	FALSE	0	0	28425	NA
ERR1102334_1	Listeria	0	FALSE	0	0	28425	NA
ERR1102335_1	Listeria	0	FALSE	0	0	28425	NA
ERR1102337_1	Listeria	0	FALSE	0	0	28425	NA
ERR1102337_2	Listeria	0	FALSE	0	0	28425	NA
ERR1102339_1	Listeria	0	FALSE	0	0	28425	NA
ERR1102339_2	Listeria	0	FALSE	0	0	28425	NA
ERR1102340_1	Listeria	0	FALSE	0	0	28425	NA
ERR1102340_2	Listeria	0	FALSE	0	0	28425	NA
ERR1102341_1	Listeria	0	FALSE	0	0	28425	NA
ERR1102342_1	Listeria	0	FALSE	0	0	28425	NA
ERR1102342_2	Listeria	0	FALSE	0	0	28425	NA
ERR1102343_1	Listeria	0	FALSE	0	0	28425	NA
ERR1102343_2	Listeria	0	FALSE	0	0	28425	NA
ERR1102344_1	Listeria	0	FALSE	0	0	28425	NA
ERR1102345_1	Listeria	0	FALSE	0	0	28425	NA
ERR1102345_2	Listeria	0	FALSE	0	0	28425	NA
ERR1102346_1	Listeria	0	FALSE	0	0	28425	NA
ERR1102346_2	Listeria	0	FALSE	0	0	28425	NA
ERR1102347_1	Listeria	0	FALSE	0	0	28425	NA
ERR1102347_2	Listeria	0	FALSE	0	0	28425	NA
ERR1102349_1	Listeria	0	FALSE	0	0	28425	NA
ERR1102350_1	Listeria	0	FALSE	0	0	28425	NA
ERR1102350_2	Listeria	0	FALSE	0	0	28425	NA
ERR1102351_1	Listeria	0	FALSE	0	0	28425	NA
ERR1102351_2	Listeria	0	FALSE	0	0	28425	NA
ERR1102352_1	Listeria	0	FALSE	0	0	28425	NA
ERR1102352_2	Listeria	0	FALSE	0	0	28425	NA
ERR1102353_1	Listeria	0	FALSE	0	0	28425	NA
ERR1102353_2	Listeria	0	FALSE	0	0	28425	NA
ERR1102354_1	Listeria	0	FALSE	0	0	28425	NA
ERR1102354_2	Listeria	0	FALSE	0	0	28425	NA
ERR1102355_1	Listeria	0	FALSE	0	0	28425	NA
ERR1102355_2	Listeria	0	FALSE	0	0	28425	NA
ERR1102356_1	Listeria	0	FALSE	0	0	28425	NA
ERR1102356_2	Listeria	0	FALSE	0	0	28425	NA
ERR1102357_1	Listeria	0	FALSE	0	0	28425	NA
ERR1102358_1	Listeria	0	FALSE	0	0	28425	NA
ERR1102358_2	Listeria	0	FALSE	0	0	28425	NA
ERR1102359_1	Listeria	0	FALSE	0	0	28425	NA
ERR1102359_2	Listeria	0	FALSE	0	0	28425	NA
ERR1102360_1	Listeria	0	FALSE	0	0	28425	NA
ERR1102360_2	Listeria	0	FALSE	0	0	28425	NA
ERR1102361_1	Listeria	0	FALSE	0	0	28425	NA
ERR1102361_2	Listeria	0	FALSE	0	0	28425	NA
ERR1102362_1	Listeria	0	FALSE	0	0	28425	NA
ERR1102362_2	Listeria	0	FALSE	0	0	28425	NA
ERR1102363_1	Listeria	0	FALSE	0	0	28425	NA
ERR1102364_1	Listeria	0	FALSE	0	0	28425	NA
ERR1102364_2	Listeria	0	FALSE	0	0	28425	NA
ERR1102365_1	Listeria	0	FALSE	0	0	28425	NA
ERR1102365_2	Listeria	0	FALSE	0	0	28425	NA
ERR1102366_1	Listeria	0	FALSE	0	0	28425	NA
ERR1102368_1	Listeria	0	FALSE	0	0	28425	NA
ERR1102368_2	Listeria	0	FALSE	0	0	28425	NA
ERR1102369_1	Listeria	0	FALSE	0	0	28425	NA
ERR1102369_2	Listeria	0	FALSE	0	0	28425	NA
ERR1102370_1	Listeria	0	FALSE	0	0	28425	NA
ERR1102370_2	Listeria	0	FALSE	0	0	28425	NA
ERR1102371_1	Listeria	0	FALSE	0	0	28425	NA
ERR1102372_1	Listeria	0	FALSE	0	0	28425	NA
ERR1102372_2	Listeria	0	FALSE	0	0	28425	NA
ERR1102373_1	Listeria	0	FALSE	0	0	28425	NA
ERR1102373_2	Listeria	0	FALSE	0	0	28425	NA
ERR1102374_1	Listeria	0	FALSE	0	0	28425	NA
ERR1102375_1	Listeria	0	FALSE	0	0	28425	NA
ERR1102375_2	Listeria	0	FALSE	0	0	28425	NA
ERR1102376_1	Listeria	0	FALSE	0	0	28425	NA
ERR1102376_2	Listeria	0	FALSE	0	0	28425	NA
ERR1102377_1	Listeria	0	FALSE	0	0	28425	NA
ERR1102377_2	Listeria	0	FALSE	0	0	28425	NA
ERR1102379_1	Listeria	0	FALSE	0	0	28425	NA
ERR1102380_1	Listeria	0	FALSE	0	0	28425	NA
ERR1102380_2	Listeria	0	FALSE	0	0	28425	NA
ERR1102381_2	Listeria	0	FALSE	0	0	28425	NA
ERR1102382_2	Listeria	0	FALSE	0	0	28425	NA
ERR1102383_1	Listeria	0	FALSE	0	0	28425	NA
ERR1102383_2	Listeria	0	FALSE	0	0	28425	NA
ERR1102384_2	Listeria	0	FALSE	0	0	28425	NA
ERR1102385_1	Listeria	0	FALSE	0	0	28425	NA
ERR1102385_2	Listeria	0	FALSE	0	0	28425	NA
ERR1102386_1	Listeria	0	FALSE	0	0	28425	NA
ERR1102386_2	Listeria	0	FALSE	0	0	28425	NA
ERR1102387_1	Listeria	0	FALSE	0	0	28425	NA
ERR1102387_2	Listeria	0	FALSE	0	0	28425	NA
ERR1102389_2	Listeria	0	FALSE	0	0	28425	NA
ERR1102390_1	Listeria	0	FALSE	0	0	28425	NA
ERR1102390_2	Listeria	0	FALSE	0	0	28425	NA
ERR1102391_1	Listeria	0	FALSE	0	0	28425	NA
ERR1102391_2	Listeria	0	FALSE	0	0	28425	NA
ERR1102392_1	Listeria	0	FALSE	0	0	28425	NA
ERR1102392_2	Listeria	0	FALSE	0	0	28425	NA
ERR1102393_1	Listeria	0	FALSE	0	0	28425	NA
ERR1102394_2	Listeria	0	FALSE	0	0	28425	NA
ERR1102395_1	Listeria	0	FALSE	0	0	28425	NA
ERR1102395_2	Listeria	0	FALSE	0	0	28425	NA
ERR1102396_1	Listeria	0	FALSE	0	0	28425	NA
ERR1102396_2	Listeria	0	FALSE	0	0	28425	NA
ERR1102398_1	Listeria	0	FALSE	0	0	28425	NA
ERR1102398_2	Listeria	0	FALSE	0	0	28425	NA
ERR1102399_1	Listeria	0	FALSE	0	0	28425	NA
ERR1102399_2	Listeria	0	FALSE	0	0	28425	NA
ERR1102400_1	Listeria	0	FALSE	0	0	28425	NA
ERR1102400_2	Listeria	0	FALSE	0	0	28425	NA
ERR1102402_1	Listeria	0	FALSE	0	0	28425	NA
ERR1102402_2	Listeria	0	FALSE	0	0	28425	NA
ERR1102403_1	Listeria	0	FALSE	0	0	28425	NA
ERR1102404_1	Listeria	0	FALSE	0	0	28425	NA
ERR1102404_2	Listeria	0	FALSE	0	0	28425	NA
ERR1102405_1	Listeria	0	FALSE	0	0	28425	NA
ERR1102405_2	Listeria	0	FALSE	0	0	28425	NA
ERR1102406_1	Listeria	0	FALSE	0	0	28425	NA
ERR1102406_2	Listeria	0	FALSE	0	0	28425	NA
ERR1102407_1	Listeria	0	FALSE	0	0	28425	NA
ERR1102408_1	Listeria	0	FALSE	0	0	28425	NA
ERR1102408_2	Listeria	0	FALSE	0	0	28425	NA
ERR1102409_1	Listeria	0	FALSE	0	0	28425	NA
ERR1102409_2	Listeria	0	FALSE	0	0	28425	NA
ERR1102410_1	Listeria	0	FALSE	0	0	28425	NA
ERR1102410_2	Listeria	0	FALSE	0	0	28425	NA
ERR1102412_1	Listeria	0	FALSE	0	0	28425	NA
ERR1102414_1	Listeria	0	FALSE	0	0	28425	NA
ERR1102415_1	Listeria	0	FALSE	0	0	28425	NA
ERR1102415_2	Listeria	0	FALSE	0	0	28425	NA
ERR1102417_1	Listeria	0	FALSE	0	0	28425	NA
ERR1102417_2	Listeria	0	FALSE	0	0	28425	NA
ERR1102418_1	Listeria	0	FALSE	0	0	28425	NA
ERR1102418_2	Listeria	0	FALSE	0	0	28425	NA
ERR1102421_1	Listeria	0	FALSE	0	0	28425	NA
ERR1102421_2	Listeria	0	FALSE	0	0	28425	NA
ERR1102422_1	Listeria	0	FALSE	0	0	28425	NA
ERR1102424_1	Listeria	0	FALSE	0	0	28425	NA
ERR1102424_2	Listeria	0	FALSE	0	0	28425	NA
ERR1102425_1	Listeria	0	FALSE	0	0	28425	NA
ERR1102425_2	Listeria	0	FALSE	0	0	28425	NA
ERR1102426_1	Listeria	0	FALSE	0	0	28425	NA
ERR1102426_2	Listeria	0	FALSE	0	0	28425	NA
ERR1102428_1	Listeria	0	FALSE	0	0	28425	NA
ERR1102428_2	Listeria	0	FALSE	0	0	28425	NA
ERR1102429_1	Listeria	0	FALSE	0	0	28425	NA
ERR1102429_2	Listeria	0	FALSE	0	0	28425	NA
ERR1102430_1	Listeria	0	FALSE	0	0	28425	NA
ERR1102430_2	Listeria	0	FALSE	0	0	28425	NA
ERR1102431_1	Listeria	0	FALSE	0	0	28425	NA
ERR1102433_1	Listeria	0	FALSE	0	0	28425	NA
ERR1102433_2	Listeria	0	FALSE	0	0	28425	NA
ERR1102434_1	Listeria	0	FALSE	0	0	28425	NA
ERR1102438_2	Listeria	0	FALSE	0	0	28425	NA
ERR1102444_2	Listeria	0	FALSE	0	0	28425	NA
ERR1102448_1	Listeria	0	FALSE	0	0	28425	NA
ERR1102449_1	Listeria	0	FALSE	0	0	28425	NA
ERR1102452_1	Listeria	0	FALSE	0	0	28425	NA
ERR1102452_2	Listeria	0	FALSE	0	0	28425	NA
ERR1102466_1	Listeria	0	FALSE	0	0	28425	NA
ERR1102472_2	Listeria	0	FALSE	0	0	28425	NA
ERR1102473_1	Listeria	0	FALSE	0	0	28425	NA
ERR1102474_2	Listeria	0	FALSE	0	0	28425	NA
ERR1102475_1	Listeria	0	FALSE	0	0	28425	NA
ERR1102476_1	Listeria	0	FALSE	0	0	28425	NA
ERR1102476_2	Listeria	0	FALSE	0	0	28425	NA
ERR1102477_1	Listeria	0	FALSE	0	0	28425	NA
ERR1102477_2	Listeria	0	FALSE	0	0	28425	NA
ERR1102478_1	Listeria	0	FALSE	0	0	28425	NA
ERR1102478_2	Listeria	0	FALSE	0	0	28425	NA
ERR1102479_1	Listeria	0	FALSE	0	0	28425	NA
ERR1102479_2	Listeria	0	FALSE	0	0	28425	NA
ERR1102480_2	Listeria	0	FALSE	0	0	28425	NA
ERR1102481_1	Listeria	0	FALSE	0	0	28425	NA
ERR1102482_1	Listeria	0	FALSE	0	0	28425	NA
ERR1102482_2	Listeria	0	FALSE	0	0	28425	NA
ERR1102483_1	Listeria	0	FALSE	0	0	28425	NA
ERR1102483_2	Listeria	0	FALSE	0	0	28425	NA
ERR1102486_1	Listeria	0	FALSE	0	0	28425	NA
ERR1102486_2	Listeria	0	FALSE	0	0	28425	NA
ERR1102488_1	Listeria	0	FALSE	0	0	28425	NA
ERR1102489_2	Listeria	0	FALSE	0	0	28425	NA
ERR1102490_1	Listeria	0	FALSE	0	0	28425	NA
ERR1102490_2	Listeria	0	FALSE	0	0	28425	NA
ERR1102492_1	Listeria	0	FALSE	0	0	28425	NA
ERR1102493_2	Listeria	0	FALSE	0	0	28425	NA
ERR1102494_2	Listeria	0	FALSE	0	0	28425	NA
ERR1102495_1	Listeria	0	FALSE	0	0	28425	NA
ERR1102495_2	Listeria	0	FALSE	0	0	28425	NA
ERR1102496_1	Listeria	0	FALSE	0	0	28425	NA
ERR1102496_2	Listeria	0	FALSE	0	0	28425	NA
ERR1102497_2	Listeria	0	FALSE	0	0	28425	NA
ERR1102498_1	Listeria	0	FALSE	0	0	28425	NA
ERR1102498_2	Listeria	0	FALSE	0	0	28425	NA
ERR1102499_2	Listeria	0	FALSE	0	0	28425	NA
ERR1102500_1	Listeria	0	FALSE	0	0	28425	NA
ERR1102502_1	Listeria	0	FALSE	0	0	28425	NA
ERR1102503_1	Listeria	0	FALSE	0	0	28425	NA
ERR1102503_2	Listeria	0	FALSE	0	0	28425	NA
ERR1102506_1	Listeria	0	FALSE	0	0	28425	NA
ERR1102507_1	Listeria	0	FALSE	0	0	28425	NA
ERR1102507_2	Listeria	0	FALSE	0	0	28425	NA
ERR1102508_1	Listeria	0	FALSE	0	0	28425	NA
ERR1102508_2	Listeria	0	FALSE	0	0	28425	NA
ERR1102509_1	Listeria	0	FALSE	0	0	28425	NA
ERR1102510_1	Listeria	0	FALSE	0	0	28425	NA
ERR1102510_2	Listeria	0	FALSE	0	0	28425	NA
ERR1102511_1	Listeria	0	FALSE	0	0	28425	NA
ERR1102511_2	Listeria	0	FALSE	0	0	28425	NA
ERR1102512_1	Listeria	0	FALSE	0	0	28425	NA
ERR1102512_2	Listeria	0	FALSE	0	0	28425	NA
ERR1102513_1	Listeria	0	FALSE	0	0	28425	NA
ERR1102513_2	Listeria	0	FALSE	0	0	28425	NA
ERR1102514_1	Listeria	0	FALSE	0	0	28425	NA
ERR1102516_1	Listeria	0	FALSE	0	0	28425	NA
ERR1102516_2	Listeria	0	FALSE	0	0	28425	NA
ERR1102517_1	Listeria	0	FALSE	0	0	28425	NA
ERR1102517_2	Listeria	0	FALSE	0	0	28425	NA
ERR1102518_2	Listeria	0	FALSE	0	0	28425	NA
ERR1102519_1	Listeria	0	FALSE	0	0	28425	NA
ERR1102521_2	Listeria	0	FALSE	0	0	28425	NA
ERR1102522_1	Listeria	0	FALSE	0	0	28425	NA
ERR1102523_1	Listeria	0	FALSE	0	0	28425	NA
ERR1102523_2	Listeria	0	FALSE	0	0	28425	NA
ERR1102524_1	Listeria	0	FALSE	0	0	28425	NA
ERR1102524_2	Listeria	0	FALSE	0	0	28425	NA
ERR1102525_1	Listeria	0	FALSE	0	0	28425	NA
ERR1102525_2	Listeria	0	FALSE	0	0	28425	NA
ERR1102526_2	Listeria	0	FALSE	0	0	28425	NA
ERR1102527_1	Listeria	0	FALSE	0	0	28425	NA
ERR1102528_1	Listeria	0	FALSE	0	0	28425	NA
ERR1102528_2	Listeria	0	FALSE	0	0	28425	NA
ERR1102529_1	Listeria	0	FALSE	0	0	28425	NA
ERR1102529_2	Listeria	0	FALSE	0	0	28425	NA
ERR1102530_2	Listeria	0	FALSE	0	0	28425	NA
ERR1102531_1	Listeria	0	FALSE	0	0	28425	NA
ERR1102531_2	Listeria	0	FALSE	0	0	28425	NA
ERR1102532_1	Listeria	0	FALSE	0	0	28425	NA
ERR1102532_2	Listeria	0	FALSE	0	0	28425	NA
ERR1102533_1	Listeria	0	FALSE	0	0	28425	NA
ERR1102534_1	Listeria	0	FALSE	0	0	28425	NA
ERR1102534_2	Listeria	0	FALSE	0	0	28425	NA
ERR1102535_2	Listeria	0	FALSE	0	0	28425	NA
ERR1102536_1	Listeria	0	FALSE	0	0	28425	NA
ERR1102536_2	Listeria	0	FALSE	0	0	28425	NA
ERR1102537_1	Listeria	0	FALSE	0	0	28425	NA
ERR1102537_2	Listeria	0	FALSE	0	0	28425	NA
ERR1102538_1	Listeria	0	FALSE	0	0	28425	NA
ERR1102538_2	Listeria	0	FALSE	0	0	28425	NA
ERR1102540_1	Listeria	0	FALSE	0	0	28425	NA
ERR1102540_2	Listeria	0	FALSE	0	0	28425	NA
ERR1102541_1	Listeria	0	FALSE	0	0	28425	NA
ERR1102542_1	Listeria	0	FALSE	0	0	28425	NA
ERR1102542_2	Listeria	0	FALSE	0	0	28425	NA
ERR1102543_1	Listeria	0	FALSE	0	0	28425	NA
ERR1102543_2	Listeria	0	FALSE	0	0	28425	NA
ERR1102544_1	Listeria	0	FALSE	0	0	28425	NA
ERR1102545_1	Listeria	0	FALSE	0	0	28425	NA
ERR1102545_2	Listeria	0	FALSE	0	0	28425	NA
ERR1102547_1	Listeria	0	FALSE	0	0	28425	NA
ERR1102548_1	Listeria	0	FALSE	0	0	28425	NA
ERR1102549_1	Listeria	0	FALSE	0	0	28425	NA
ERR1102550_1	Listeria	0	FALSE	0	0	28425	NA
ERR1102550_2	Listeria	0	FALSE	0	0	28425	NA
ERR1102551_1	Listeria	0	FALSE	0	0	28425	NA
ERR1102551_2	Listeria	0	FALSE	0	0	28425	NA
ERR1102552_1	Listeria	0	FALSE	0	0	28425	NA
ERR1102552_2	Listeria	0	FALSE	0	0	28425	NA
ERR1102553_1	Listeria	0	FALSE	0	0	28425	NA
ERR1102553_2	Listeria	0	FALSE	0	0	28425	NA
ERR1102555_1	Listeria	0	FALSE	0	0	28425	NA
ERR1102556_1	Listeria	0	FALSE	0	0	28425	NA
ERR1102557_1	Listeria	0	FALSE	0	0	28425	NA
ERR1102558_1	Listeria	0	FALSE	0	0	28425	NA
ERR1102559_1	Listeria	0	FALSE	0	0	28425	NA
ERR1102559_2	Listeria	0	FALSE	0	0	28425	NA
ERR1102562_1	Listeria	0	FALSE	0	0	28425	NA
ERR1102562_2	Listeria	0	FALSE	0	0	28425	NA
ERR1102563_1	Listeria	0	FALSE	0	0	28425	NA
ERR1102564_1	Listeria	0	FALSE	0	0	28425	NA
ERR1102564_2	Listeria	0	FALSE	0	0	28425	NA
ERR1102565_1	Listeria	0	FALSE	0	0	28425	NA
ERR1102565_2	Listeria	0	FALSE	0	0	28425	NA
ERR1102567_1	Listeria	0	FALSE	0	0	28425	NA
ERR1102567_2	Listeria	0	FALSE	0	0	28425	NA
ERR1102570_1	Listeria	0	FALSE	0	0	28425	NA
ERR1102578_1	Listeria	0	FALSE	0	0	28425	NA
ERR1102579_1	Listeria	0	FALSE	0	0	28425	NA
ERR1102579_2	Listeria	0	FALSE	0	0	28425	NA
ERR1102580_1	Listeria	0	FALSE	0	0	28425	NA
ERR1102580_2	Listeria	0	FALSE	0	0	28425	NA
ERR1102581_1	Listeria	0	FALSE	0	0	28425	NA
ERR1102582_1	Listeria	0	FALSE	0	0	28425	NA
ERR1102583_2	Listeria	0	FALSE	0	0	28425	NA
ERR1102584_1	Listeria	0	FALSE	0	0	28425	NA
ERR1102584_2	Listeria	0	FALSE	0	0	28425	NA
ERR1102585_1	Listeria	0	FALSE	0	0	28425	NA
ERR1102586_1	Listeria	0	FALSE	0	0	28425	NA
ERR1102586_2	Listeria	0	FALSE	0	0	28425	NA
ERR1102588_2	Listeria	0	FALSE	0	0	28425	NA
ERR1102590_1	Listeria	0	FALSE	0	0	28425	NA
ERR1102591_2	Listeria	0	FALSE	0	0	28425	NA
ERR1102592_1	Listeria	0	FALSE	0	0	28425	NA
ERR1102592_2	Listeria	0	FALSE	0	0	28425	NA
ERR1102593_1	Listeria	0	FALSE	0	0	28425	NA
ERR1102594_1	Listeria	0	FALSE	0	0	28425	NA
ERR1102595_1	Listeria	0	FALSE	0	0	28425	NA
ERR1102599_1	Listeria	0	FALSE	0	0	28425	NA
ERR1102601_1	Listeria	0	FALSE	0	0	28425	NA
ERR1102601_2	Listeria	0	FALSE	0	0	28425	NA
ERR1102606_1	Listeria	0	FALSE	0	0	28425	NA
ERR1102607_1	Listeria	0	FALSE	0	0	28425	NA
ERR1102609_1	Listeria	0	FALSE	0	0	28425	NA
ERR1102609_2	Listeria	0	FALSE	0	0	28425	NA
ERR1102610_1	Listeria	0	FALSE	0	0	28425	NA
ERR1102610_2	Listeria	0	FALSE	0	0	28425	NA
ERR1102611_1	Listeria	0	FALSE	0	0	28425	NA
ERR1102611_2	Listeria	0	FALSE	0	0	28425	NA
ERR1102612_2	Listeria	0	FALSE	0	0	28425	NA
ERR1102613_1	Listeria	0	FALSE	0	0	28425	NA
ERR1102613_2	Listeria	0	FALSE	0	0	28425	NA
ERR1102614_1	Listeria	0	FALSE	0	0	28425	NA
ERR1102617_1	Listeria	0	FALSE	0	0	28425	NA
ERR1102617_2	Listeria	0	FALSE	0	0	28425	NA
ERR1102618_2	Listeria	0	FALSE	0	0	28425	NA
ERR1102619_1	Listeria	0	FALSE	0	0	28425	NA
ERR1102619_2	Listeria	0	FALSE	0	0	28425	NA
ERR1102621_1	Listeria	0	FALSE	0	0	28425	NA
ERR1102623_1	Listeria	0	FALSE	0	0	28425	NA
ERR1102623_2	Listeria	0	FALSE	0	0	28425	NA
ERR1102624_1	Listeria	0	FALSE	0	0	28425	NA
ERR1102624_2	Listeria	0	FALSE	0	0	28425	NA
ERR1102625_1	Listeria	0	FALSE	0	0	28425	NA
ERR1102625_2	Listeria	0	FALSE	0	0	28425	NA
ERR1102628_1	Listeria	0	FALSE	0	0	28425	NA
ERR1102628_2	Listeria	0	FALSE	0	0	28425	NA
ERR1102633_1	Listeria	0	FALSE	0	0	28425	NA
ERR1102633_2	Listeria	0	FALSE	0	0	28425	NA
ERR1102635_1	Listeria	0	FALSE	0	0	28425	NA
ERR1102635_2	Listeria	0	FALSE	0	0	28425	NA
ERR1102636_2	Listeria	0	FALSE	0	0	28425	NA
ERR1102637_1	Listeria	0	FALSE	0	0	28425	NA
ERR1102637_2	Listeria	0	FALSE	0	0	28425	NA
ERR1102639_1	Listeria	0	FALSE	0	0	28425	NA
ERR1230360_1	Listeria	0	FALSE	0	0	28425	NA
ERR1230361_1	Listeria	0	FALSE	0	0	28425	NA
ERR1230361_2	Listeria	0	FALSE	0	0	28425	NA
ERR1230362_1	Listeria	0	FALSE	0	0	28425	NA
ERR1230362_2	Listeria	0	FALSE	0	0	28425	NA
ERR1230364_1	Listeria	0	FALSE	0	0	28425	NA
ERR1230366_1	Listeria	0	FALSE	0	0	28425	NA
ERR1230367_1	Listeria	0	FALSE	0	0	28425	NA
ERR1230368_1	Listeria	0	FALSE	0	0	28425	NA
ERR1230369_1	Listeria	0	FALSE	0	0	28425	NA
ERR1230369_2	Listeria	0	FALSE	0	0	28425	NA
ERR1230371_1	Listeria	0	FALSE	0	0	28425	NA
ERR1230371_2	Listeria	0	FALSE	0	0	28425	NA
ERR1230374_1	Listeria	0	FALSE	0	0	28425	NA
ERR1230375_1	Listeria	0	FALSE	0	0	28425	NA
ERR1230376_1	Listeria	0	FALSE	0	0	28425	NA
ERR1230377_1	Listeria	0	FALSE	0	0	28425	NA
ERR1230377_2	Listeria	0	FALSE	0	0	28425	NA
ERR1230378_1	Listeria	0	FALSE	0	0	28425	NA
ERR1230378_2	Listeria	0	FALSE	0	0	28425	NA
ERR1230379_1	Listeria	0	FALSE	0	0	28425	NA
ERR1230380_1	Listeria	0	FALSE	0	0	28425	NA
ERR1230380_2	Listeria	0	FALSE	0	0	28425	NA
ERR1230381_1	Listeria	0	FALSE	0	0	28425	NA
ERR1230381_2	Listeria	0	FALSE	0	0	28425	NA
ERR1230382_1	Listeria	0	FALSE	0	0	28425	NA
ERR1230384_1	Listeria	0	FALSE	0	0	28425	NA
ERR1230385_1	Listeria	0	FALSE	0	0	28425	NA
ERR1230386_1	Listeria	0	FALSE	0	0	28425	NA
ERR1230386_2	Listeria	0	FALSE	0	0	28425	NA
ERR1230387_1	Listeria	0	FALSE	0	0	28425	NA
ERR1230389_1	Listeria	0	FALSE	0	0	28425	NA
ERR1230389_2	Listeria	0	FALSE	0	0	28425	NA
ERR1230390_1	Listeria	0	FALSE	0	0	28425	NA
ERR1230390_2	Listeria	0	FALSE	0	0	28425	NA
ERR1230391_1	Listeria	0	FALSE	0	0	28425	NA
ERR1230392_1	Listeria	0	FALSE	0	0	28425	NA
ERR1230392_2	Listeria	0	FALSE	0	0	28425	NA
ERR1230393_1	Listeria	0	FALSE	0	0	28425	NA
ERR1230393_2	Listeria	0	FALSE	0	0	28425	NA
ERR1230396_2	Listeria	0	FALSE	0	0	28425	NA
ERR1230397_1	Listeria	0	FALSE	0	0	28425	NA
ERR1230397_2	Listeria	0	FALSE	0	0	28425	NA
ERR1230398_1	Listeria	0	FALSE	0	0	28425	NA
ERR1230400_1	Listeria	0	FALSE	0	0	28425	NA
ERR1230401_1	Listeria	0	FALSE	0	0	28425	NA
ERR1230401_2	Listeria	0	FALSE	0	0	28425	NA
ERR1230402_1	Listeria	0	FALSE	0	0	28425	NA
ERR1230402_2	Listeria	0	FALSE	0	0	28425	NA
ERR1230405_1	Listeria	0	FALSE	0	0	28425	NA
ERR1230405_2	Listeria	0	FALSE	0	0	28425	NA
ERR1230407_1	Listeria	0	FALSE	0	0	28425	NA
ERR1230408_1	Listeria	0	FALSE	0	0	28425	NA
ERR1230408_2	Listeria	0	FALSE	0	0	28425	NA
ERR1230409_1	Listeria	0	FALSE	0	0	28428	NA
ERR1230409_2	Listeria	0	FALSE	0	0	28428	NA
ERR1230410_1	Listeria	0	FALSE	0	0	28425	NA
ERR1230410_2	Listeria	0	FALSE	0	0	28425	NA
ERR1230412_2	Listeria	0	FALSE	0	0	28425	NA
ERR1230414_1	Listeria	0	FALSE	0	0	28425	NA
ERR1230416_1	Listeria	0	FALSE	0	0	28425	NA
ERR1230417_1	Listeria	0	FALSE	0	0	28425	NA
ERR1230418_1	Listeria	0	FALSE	0	0	28425	NA
ERR1230418_2	Listeria	0	FALSE	0	0	28425	NA
ERR1230419_1	Listeria	0	FALSE	0	0	28425	NA
ERR1230419_2	Listeria	0	FALSE	0	0	28425	NA
ERR1230422_1	Listeria	0	FALSE	0	0	28425	NA
ERR1230422_2	Listeria	0	FALSE	0	0	28425	NA
ERR1230423_1	Listeria	0	FALSE	0	0	28425	NA
ERR1230423_2	Listeria	0	FALSE	0	0	28425	NA
ERR1230424_1	Listeria	0	FALSE	0	0	28425	NA
ERR1230425_1	Listeria	0	FALSE	0	0	28425	NA
ERR1230426_1	Listeria	0	FALSE	0	0	28425	NA
ERR1230428_1	Listeria	0	FALSE	0	0	28425	NA
ERR1230429_1	Listeria	0	FALSE	0	0	28425	NA
ERR1230431_1	Listeria	0	FALSE	0	0	28425	NA
ERR1230431_2	Listeria	0	FALSE	0	0	28425	NA
ERR1230432_1	Listeria	0	FALSE	0	0	28425	NA
ERR1230433_1	Listeria	0	FALSE	0	0	28425	NA
ERR1230435_1	Listeria	0	FALSE	0	0	28425	NA
ERR1230435_2	Listeria	0	FALSE	0	0	28425	NA
ERR1230436_2	Listeria	0	FALSE	0	0	28425	NA
ERR1230438_2	Listeria	0	FALSE	0	0	28425	NA
ERR1230440_1	Listeria	0	FALSE	0	0	28425	NA
ERR1230440_2	Listeria	0	FALSE	0	0	28425	NA
ERR1230441_1	Listeria	0	FALSE	0	0	28425	NA
ERR1230442_1	Listeria	0	FALSE	0	0	28425	NA
ERR1230443_1	Listeria	0	FALSE	0	0	28425	NA
ERR1230443_2	Listeria	0	FALSE	0	0	28425	NA
ERR1230444_1	Listeria	0	FALSE	0	0	28425	NA
ERR1230444_2	Listeria	0	FALSE	0	0	28425	NA
ERR1230445_1	Listeria	0	FALSE	0	0	28425	NA
ERR1230445_2	Listeria	0	FALSE	0	0	28425	NA
ERR1230448_1	Listeria	0	FALSE	0	0	28425	NA
ERR1230448_2	Listeria	0	FALSE	0	0	28425	NA
ERR1230450_1	Listeria	0	FALSE	0	0	28425	NA
ERR1230452_1	Listeria	0	FALSE	0	0	28425	NA
ERR1230453_1	Listeria	0	FALSE	0	0	28425	NA
ERR1230454_1	Listeria	0	FALSE	0	0	28425	NA
ERR1230455_1	Listeria	0	FALSE	0	0	28425	NA
ERR1230456_1	Listeria	0	FALSE	0	0	28425	NA
ERR1230458_1	Listeria	0	FALSE	0	0	28425	NA
ERR1230459_1	Listeria	0	FALSE	0	0	28425	NA
ERR1230459_2	Listeria	0	FALSE	0	0	28425	NA
ERR1230460_1	Listeria	0	FALSE	0	0	28425	NA
ERR1230460_2	Listeria	0	FALSE	0	0	28425	NA
ERR1230461_1	Listeria	0	FALSE	0	0	28425	NA
ERR1230461_2	Listeria	0	FALSE	0	0	28425	NA
ERR1230462_1	Listeria	0	FALSE	0	0	28425	NA
ERR1230463_1	Listeria	0	FALSE	0	0	28425	NA
ERR1230464_2	Listeria	0	FALSE	0	0	28425	NA
ERR1230466_1	Listeria	0	FALSE	0	0	28425	NA
ERR1230466_2	Listeria	0	FALSE	0	0	28425	NA
ERR1230468_1	Listeria	0	FALSE	0	0	28425	NA
ERR1230468_2	Listeria	0	FALSE	0	0	28425	NA
ERR1230469_1	Listeria	0	FALSE	0	0	28425	NA
ERR1230473_1	Listeria	0	FALSE	0	0	28425	NA
ERR1276144_1	Listeria	0	FALSE	0	0	28425	NA
ERR1276144_2	Listeria	0	FALSE	0	0	28425	NA
ERR1276145_1	Listeria	0	FALSE	0	0	28425	NA
ERR1276145_2	Listeria	0	FALSE	0	0	28425	NA
ERR1276146_1	Listeria	0	FALSE	0	0	28425	NA
ERR1276147_2	Listeria	0	FALSE	0	0	28425	NA
ERR1276148_1	Listeria	0	FALSE	0	0	28425	NA
ERR1276148_2	Listeria	0	FALSE	0	0	28425	NA
ERR1276149_1	Listeria	0	FALSE	0	0	28425	NA
ERR1276149_2	Listeria	0	FALSE	0	0	28425	NA
ERR1276150_2	Listeria	0	FALSE	0	0	28425	NA
ERR1276152_1	Listeria	0	FALSE	0	0	28425	NA
ERR1276152_2	Listeria	0	FALSE	0	0	28425	NA
ERR1276165_1	Listeria	0	FALSE	0	0	28425	NA
ERR1276183_2	Listeria	0	FALSE	0	0	28425	NA
ERR1276184_2	Listeria	0	FALSE	0	0	28425	NA
ERR1276226_1	Listeria	0	FALSE	0	0	28425	NA
ERR1276231_2	Listeria	0	FALSE	0	0	28425	NA
ERR1276249_1	Listeria	0	FALSE	0	0	28425	NA
ERR1276249_2	Listeria	0	FALSE	0	0	28425	NA
ERR1276250_1	Listeria	0	FALSE	0	0	28425	NA
ERR1304202_2	Listeria	0	FALSE	0	0	28425	NA
ERR1304203_1	Listeria	0	FALSE	0	0	28425	NA
ERR1304203_2	Listeria	0	FALSE	0	0	28425	NA
ERR1304204_1	Listeria	0	FALSE	0	0	28425	NA
ERR1304204_2	Listeria	0	FALSE	0	0	28425	NA
ERR1304205_1	Listeria	0	FALSE	0	0	28425	NA
ERR1304205_2	Listeria	0	FALSE	0	0	28425	NA
ERR1304206_1	Listeria	0	FALSE	0	0	28425	NA
ERR1304206_2	Listeria	0	FALSE	0	0	28425	NA
ERR1304207_1	Listeria	0	FALSE	0	0	28425	NA
ERR1304207_2	Listeria	0	FALSE	0	0	28425	NA
ERR1304208_1	Listeria	0	FALSE	0	0	28425	NA
ERR1304208_2	Listeria	0	FALSE	0	0	28425	NA
ERR1304209_1	Listeria	0	FALSE	0	0	28425	NA
ERR1304209_2	Listeria	0	FALSE	0	0	28425	NA
ERR1304210_1	Listeria	0	FALSE	0	0	28425	NA
ERR1304210_2	Listeria	0	FALSE	0	0	28425	NA
ERR1304213_1	Listeria	0	FALSE	0	0	28425	NA
ERR1304213_2	Listeria	0	FALSE	0	0	28425	NA
ERR1304216_1	Listeria	0	FALSE	0	0	28425	NA
ERR1304217_1	Listeria	0	FALSE	0	0	28425	NA
ERR1304217_2	Listeria	0	FALSE	0	0	28425	NA
ERR1304218_2	Listeria	0	FALSE	0	0	28425	NA
ERR1304219_1	Listeria	0	FALSE	0	0	28425	NA
ERR1304219_2	Listeria	0	FALSE	0	0	28425	NA
ERR1304220_1	Listeria	0	FALSE	0	0	28425	NA
ERR1304220_2	Listeria	0	FALSE	0	0	28425	NA
ERR1304221_2	Listeria	0	FALSE	0	0	28425	NA
ERR1304222_1	Listeria	0	FALSE	0	0	28425	NA
ERR1304223_1	Listeria	0	FALSE	0	0	28425	NA
ERR1304223_2	Listeria	0	FALSE	0	0	28425	NA
ERR1304224_1	Listeria	0	FALSE	0	0	28425	NA
ERR1304224_2	Listeria	0	FALSE	0	0	28425	NA
ERR1304225_1	Listeria	0	FALSE	0	0	28425	NA
ERR1304225_2	Listeria	0	FALSE	0	0	28425	NA
ERR1304226_1	Listeria	0	FALSE	0	0	28425	NA
ERR1304226_2	Listeria	0	FALSE	0	0	28425	NA
ERR1304228_1	Listeria	0	FALSE	0	0	28425	NA
ERR1304228_2	Listeria	0	FALSE	0	0	28425	NA
ERR1304229_1	Listeria	0	FALSE	0	0	28425	NA
ERR1304229_2	Listeria	0	FALSE	0	0	28425	NA
ERR1304230_1	Listeria	0	FALSE	0	0	28425	NA
ERR1304230_2	Listeria	0	FALSE	0	0	28425	NA
ERR1304232_1	Listeria	0	FALSE	0	0	28425	NA
ERR1304232_2	Listeria	0	FALSE	0	0	28425	NA
ERR1304233_1	Listeria	0	FALSE	0	0	28425	NA
ERR1304233_2	Listeria	0	FALSE	0	0	28425	NA
ERR1304234_1	Listeria	0	FALSE	0	0	28425	NA
ERR1304234_2	Listeria	0	FALSE	0	0	28425	NA
ERR1304235_2	Listeria	0	FALSE	0	0	28425	NA
ERR1304236_2	Listeria	0	FALSE	0	0	28425	NA
ERR1304237_1	Listeria	0	FALSE	0	0	28425	NA
ERR1304237_2	Listeria	0	FALSE	0	0	28425	NA
ERR1304238_1	Listeria	0	FALSE	0	0	28425	NA
ERR1304238_2	Listeria	0	FALSE	0	0	28425	NA
ERR1304239_1	Listeria	0	FALSE	0	0	28425	NA
ERR1304239_2	Listeria	0	FALSE	0	0	28425	NA
ERR1304241_1	Listeria	0	FALSE	0	0	28425	NA
ERR1304241_2	Listeria	0	FALSE	0	0	28425	NA
ERR1304242_1	Listeria	0	FALSE	0	0	28425	NA
ERR1304242_2	Listeria	0	FALSE	0	0	28425	NA
ERR1304244_2	Listeria	0	FALSE	0	0	28425	NA
ERR1304245_1	Listeria	0	FALSE	0	0	28425	NA
ERR1304245_2	Listeria	0	FALSE	0	0	28425	NA
ERR1304246_1	Listeria	0	FALSE	0	0	28425	NA
ERR1304246_2	Listeria	0	FALSE	0	0	28425	NA
ERR1304247_1	Listeria	0	FALSE	0	0	28425	NA
ERR1304247_2	Listeria	0	FALSE	0	0	28425	NA
ERR1304249_1	Listeria	0	FALSE	0	0	28425	NA
ERR1304251_2	Listeria	0	FALSE	0	0	28425	NA
ERR1304253_1	Listeria	0	FALSE	0	0	28425	NA
ERR1304253_2	Listeria	0	FALSE	0	0	28425	NA
ERR1304254_1	Listeria	0	FALSE	0	0	28425	NA
ERR1304254_2	Listeria	0	FALSE	0	0	28425	NA
ERR1304255_1	Listeria	0	FALSE	0	0	28425	NA
ERR1304255_2	Listeria	0	FALSE	0	0	28425	NA
ERR1304257_1	Listeria	0	FALSE	0	0	28425	NA
ERR1304257_2	Listeria	0	FALSE	0	0	28425	NA
ERR1304258_1	Listeria	0	FALSE	0	0	28425	NA
ERR1304258_2	Listeria	0	FALSE	0	0	28425	NA
ERR1304259_1	Listeria	0	FALSE	0	0	28425	NA
ERR1304259_2	Listeria	0	FALSE	0	0	28425	NA
ERR1304260_1	Listeria	0	FALSE	0	0	28425	NA
ERR1304260_2	Listeria	0	FALSE	0	0	28425	NA
ERR1304261_1	Listeria	0	FALSE	0	0	28425	NA
ERR1304262_1	Listeria	0	FALSE	0	0	28425	NA
ERR1304262_2	Listeria	0	FALSE	0	0	28425	NA
ERR1304263_1	Listeria	0	FALSE	0	0	28425	NA
ERR1304263_2	Listeria	0	FALSE	0	0	28425	NA
ERR1304264_2	Listeria	0	FALSE	0	0	28425	NA
ERR1304265_1	Listeria	0	FALSE	0	0	28425	NA
ERR1304265_2	Listeria	0	FALSE	0	0	28425	NA
ERR1304266_1	Listeria	0	FALSE	0	0	28425	NA
ERR1304266_2	Listeria	0	FALSE	0	0	28425	NA
ERR1304267_1	Listeria	0	FALSE	0	0	28425	NA
ERR1304267_2	Listeria	0	FALSE	0	0	28425	NA
ERR1304268_1	Listeria	0	FALSE	0	0	28425	NA
ERR1304268_2	Listeria	0	FALSE	0	0	28425	NA
ERR1304269_1	Listeria	0	FALSE	0	0	28425	NA
ERR1304269_2	Listeria	0	FALSE	0	0	28425	NA
ERR1304270_1	Listeria	0	FALSE	0	0	28425	NA
ERR1304271_2	Listeria	0	FALSE	0	0	28425	NA
ERR1304272_1	Listeria	0	FALSE	0	0	28425	NA
ERR1304272_2	Listeria	0	FALSE	0	0	28425	NA
ERR1432959_1	Listeria	0	FALSE	0	0	28425	NA
ERR1432959_2	Listeria	0	FALSE	0	0	28425	NA
ERR1432960_2	Listeria	0	FALSE	0	0	28425	NA
ERR1432961_1	Listeria	0	FALSE	0	0	28425	NA
ERR1432962_1	Listeria	0	FALSE	0	0	28425	NA
ERR1432962_2	Listeria	0	FALSE	0	0	28425	NA
ERR1432963_1	Listeria	0	FALSE	0	0	28425	NA
ERR1432963_2	Listeria	0	FALSE	0	0	28425	NA
ERR1432965_1	Listeria	0	FALSE	0	0	28425	NA
ERR1432965_2	Listeria	0	FALSE	0	0	28425	NA
ERR1432967_1	Listeria	0	FALSE	0	0	28425	NA
ERR1432967_2	Listeria	0	FALSE	0	0	28425	NA
ERR1432968_1	Listeria	0	FALSE	0	0	28425	NA
ERR1432968_2	Listeria	0	FALSE	0	0	28425	NA
ERR1432969_2	Listeria	0	FALSE	0	0	28425	NA
ERR1432970_1	Listeria	0	FALSE	0	0	28425	NA
ERR1432970_2	Listeria	0	FALSE	0	0	28425	NA
ERR1432971_1	Listeria	0	FALSE	0	0	28425	NA
ERR1432971_2	Listeria	0	FALSE	0	0	28425	NA
ERR1432972_1	Listeria	0	FALSE	0	0	28425	NA
ERR1432972_2	Listeria	0	FALSE	0	0	28425	NA
ERR1432973_2	Listeria	0	FALSE	0	0	28425	NA
ERR1432974_1	Listeria	0	FALSE	0	0	28425	NA
ERR1432974_2	Listeria	0	FALSE	0	0	28425	NA
ERR1432975_1	Listeria	0	FALSE	0	0	28425	NA
ERR1432976_1	Listeria	0	FALSE	0	0	28425	NA
ERR1432976_2	Listeria	0	FALSE	0	0	28425	NA
ERR1432977_1	Listeria	0	FALSE	0	0	28425	NA
ERR1432977_2	Listeria	0	FALSE	0	0	28425	NA
ERR1432978_1	Listeria	0	FALSE	0	0	28425	NA
ERR1432978_2	Listeria	0	FALSE	0	0	28425	NA
ERR1432979_1	Listeria	0	FALSE	0	0	28425	NA
ERR1432979_2	Listeria	0	FALSE	0	0	28425	NA
ERR1432980_1	Listeria	0	FALSE	0	0	28425	NA
ERR1432980_2	Listeria	0	FALSE	0	0	28425	NA
ERR1432981_1	Listeria	0	FALSE	0	0	28425	NA
ERR1432981_2	Listeria	0	FALSE	0	0	28425	NA
ERR1432982_1	Listeria	0	FALSE	0	0	28425	NA
ERR1432982_2	Listeria	0	FALSE	0	0	28425	NA
ERR1432983_1	Listeria	0	FALSE	0	0	28425	NA
ERR1432983_2	Listeria	0	FALSE	0	0	28425	NA
ERR1432984_1	Listeria	0	FALSE	0	0	28425	NA
ERR1432984_2	Listeria	0	FALSE	0	0	28425	NA
ERR1432985_1	Listeria	0	FALSE	0	0	28425	NA
ERR1432985_2	Listeria	0	FALSE	0	0	28425	NA
ERR1432986_1	Listeria	0	FALSE	0	0	28425	NA
ERR1432986_2	Listeria	0	FALSE	0	0	28425	NA
ERR1432987_1	Listeria	0	FALSE	0	0	28425	NA
ERR1432987_2	Listeria	0	FALSE	0	0	28425	NA
ERR1432988_1	Listeria	0	FALSE	0	0	28425	NA
ERR1432988_2	Listeria	0	FALSE	0	0	28425	NA
ERR1432989_1	Listeria	0	FALSE	0	0	28425	NA
ERR1432989_2	Listeria	0	FALSE	0	0	28425	NA
ERR1432990_1	Listeria	0	FALSE	0	0	28425	NA
ERR1432991_1	Listeria	0	FALSE	0	0	28425	NA
ERR1432991_2	Listeria	0	FALSE	0	0	28425	NA
ERR1432992_1	Listeria	0	FALSE	0	0	28425	NA
ERR1432992_2	Listeria	0	FALSE	0	0	28425	NA
ERR1432993_1	Listeria	0	FALSE	0	0	28425	NA
ERR1432993_2	Listeria	0	FALSE	0	0	28425	NA
ERR1432994_1	Listeria	0	FALSE	0	0	28425	NA
ERR1432994_2	Listeria	0	FALSE	0	0	28425	NA
ERR1432995_1	Listeria	0	FALSE	0	0	28425	NA
ERR1432995_2	Listeria	0	FALSE	0	0	28425	NA
ERR1432996_1	Listeria	0	FALSE	0	0	28425	NA
ERR1432996_2	Listeria	0	FALSE	0	0	28425	NA
ERR1432997_1	Listeria	0	FALSE	0	0	28425	NA
ERR1432998_1	Listeria	0	FALSE	0	0	28425	NA
ERR1432998_2	Listeria	0	FALSE	0	0	28425	NA
ERR1432999_1	Listeria	0	FALSE	0	0	28425	NA
ERR1432999_2	Listeria	0	FALSE	0	0	28425	NA
ERR1433000_1	Listeria	0	FALSE	0	0	28425	NA
ERR1433000_2	Listeria	0	FALSE	0	0	28425	NA
ERR1433001_1	Listeria	0	FALSE	0	0	28425	NA
ERR1433001_2	Listeria	0	FALSE	0	0	28425	NA
ERR1433002_1	Listeria	0	FALSE	0	0	28425	NA
ERR1433002_2	Listeria	0	FALSE	0	0	28425	NA
ERR1433003_1	Listeria	0	FALSE	0	0	28425	NA
ERR1433004_1	Listeria	0	FALSE	0	0	28425	NA
ERR1433004_2	Listeria	0	FALSE	0	0	28425	NA
ERR1433005_2	Listeria	0	FALSE	0	0	28425	NA
ERR1433006_1	Listeria	0	FALSE	0	0	28425	NA
ERR1433006_2	Listeria	0	FALSE	0	0	28425	NA
ERR1433008_1	Listeria	0	FALSE	0	0	28425	NA
ERR1433008_2	Listeria	0	FALSE	0	0	28425	NA
ERR1433009_1	Listeria	0	FALSE	0	0	28425	NA
ERR1433009_2	Listeria	0	FALSE	0	0	28425	NA
ERR1433010_1	Listeria	0	FALSE	0	0	28425	NA
ERR1433010_2	Listeria	0	FALSE	0	0	28425	NA
ERR1433011_1	Listeria	0	FALSE	0	0	28425	NA
ERR1433011_2	Listeria	0	FALSE	0	0	28425	NA
ERR1433012_1	Listeria	0	FALSE	0	0	28425	NA
ERR1433012_2	Listeria	0	FALSE	0	0	28425	NA
ERR1433013_1	Listeria	0	FALSE	0	0	28425	NA
ERR1433014_2	Listeria	0	FALSE	0	0	28425	NA
ERR1433015_1	Listeria	0	FALSE	0	0	28425	NA
ERR1433015_2	Listeria	0	FALSE	0	0	28425	NA
ERR1433016_1	Listeria	0	FALSE	0	0	28425	NA
ERR1433016_2	Listeria	0	FALSE	0	0	28425	NA
ERR1433017_1	Listeria	0	FALSE	0	0	28425	NA
ERR1433019_1	Listeria	0	FALSE	0	0	28425	NA
ERR1433019_2	Listeria	0	FALSE	0	0	28425	NA
ERR1433020_1	Listeria	0	FALSE	0	0	28425	NA
ERR1433021_1	Listeria	0	FALSE	0	0	28425	NA
ERR1433021_2	Listeria	0	FALSE	0	0	28425	NA
ERR1433023_1	Listeria	0	FALSE	0	0	28425	NA
ERR1433023_2	Listeria	0	FALSE	0	0	28425	NA
ERR1433024_1	Listeria	0	FALSE	0	0	28425	NA
ERR1433024_2	Listeria	0	FALSE	0	0	28425	NA
ERR1433026_1	Listeria	0	FALSE	0	0	28425	NA
ERR1433026_2	Listeria	0	FALSE	0	0	28425	NA
ERR1433027_1	Listeria	0	FALSE	0	0	28425	NA
ERR1433027_2	Listeria	0	FALSE	0	0	28425	NA
ERR1433028_1	Listeria	0	FALSE	0	0	28425	NA
ERR1433028_2	Listeria	0	FALSE	0	0	28425	NA
ERR1433029_1	Listeria	0	FALSE	0	0	28425	NA
ERR1433029_2	Listeria	0	FALSE	0	0	28425	NA
ERR1433030_1	Listeria	0	FALSE	0	0	28425	NA
ERR1433032_1	Listeria	0	FALSE	0	0	28425	NA
ERR1433032_2	Listeria	0	FALSE	0	0	28425	NA
ERR1433033_1	Listeria	0	FALSE	0	0	28425	NA
ERR1433034_1	Listeria	0	FALSE	0	0	28425	NA
ERR1433034_2	Listeria	0	FALSE	0	0	28425	NA
ERR1433035_1	Listeria	0	FALSE	0	0	28425	NA
ERR1433035_2	Listeria	0	FALSE	0	0	28425	NA
ERR1433036_1	Listeria	0	FALSE	0	0	28425	NA
ERR1433036_2	Listeria	0	FALSE	0	0	28425	NA
ERR1433037_1	Listeria	0	FALSE	0	0	28425	NA
ERR1433037_2	Listeria	0	FALSE	0	0	28425	NA
ERR1433038_1	Listeria	0	FALSE	0	0	28425	NA
ERR1433038_2	Listeria	0	FALSE	0	0	28425	NA
ERR1599670_1	Listeria	0	FALSE	0	0	28425	NA
ERR1599670_2	Listeria	0	FALSE	0	0	28425	NA
ERR1599671_1	Listeria	0	FALSE	0	0	28425	NA
ERR1599671_2	Listeria	0	FALSE	0	0	28425	NA
ERR1599672_1	Listeria	0	FALSE	0	0	28425	NA
ERR1599672_2	Listeria	0	FALSE	0	0	28425	NA
ERR1599673_1	Listeria	0	FALSE	0	0	28425	NA
ERR1599673_2	Listeria	0	FALSE	0	0	28425	NA
ERR1599674_1	Listeria	0	FALSE	0	0	28425	NA
ERR1599674_2	Listeria	0	FALSE	0	0	28425	NA
ERR1599675_1	Listeria	0	FALSE	0	0	28425	NA
ERR1599675_2	Listeria	0	FALSE	0	0	28425	NA
ERR1599676_1	Listeria	0	FALSE	0	0	28425	NA
ERR1599676_2	Listeria	0	FALSE	0	0	28425	NA
ERR1599677_1	Listeria	0	FALSE	0	0	28425	NA
ERR1599677_2	Listeria	0	FALSE	0	0	28425	NA
ERR1599678_1	Listeria	0	FALSE	0	0	28425	NA
ERR1599678_2	Listeria	0	FALSE	0	0	28425	NA
ERR1599679_1	Listeria	0	FALSE	0	0	28425	NA
ERR1599679_2	Listeria	0	FALSE	0	0	28425	NA
ERR1599681_1	Listeria	0	FALSE	0	0	28425	NA
ERR1599681_2	Listeria	0	FALSE	0	0	28425	NA
ERR1599682_1	Listeria	0	FALSE	0	0	28425	NA
ERR1599682_2	Listeria	0	FALSE	0	0	28425	NA
ERR1599683_1	Listeria	0	FALSE	0	0	28425	NA
ERR1599683_2	Listeria	0	FALSE	0	0	28425	NA
ERR1599684_1	Listeria	0	FALSE	0	0	28425	NA
ERR1599684_2	Listeria	0	FALSE	0	0	28425	NA
ERR1599685_1	Listeria	0	FALSE	0	0	28425	NA
ERR1599685_2	Listeria	0	FALSE	0	0	28425	NA
ERR1599686_1	Listeria	0	FALSE	0	0	28425	NA
ERR1599686_2	Listeria	0	FALSE	0	0	28425	NA
ERR1599687_1	Listeria	0	FALSE	0	0	28425	NA
ERR1599687_2	Listeria	0	FALSE	0	0	28425	NA
ERR1599688_1	Listeria	0	FALSE	0	0	28425	NA
ERR1599688_2	Listeria	0	FALSE	0	0	28425	NA
ERR1599689_1	Listeria	0	FALSE	0	0	28425	NA
ERR1599689_2	Listeria	0	FALSE	0	0	28425	NA
ERR1599690_1	Listeria	0	FALSE	0	0	28425	NA
ERR1599690_2	Listeria	0	FALSE	0	0	28425	NA
ERR1599691_1	Listeria	0	FALSE	0	0	28425	NA
ERR1599691_2	Listeria	0	FALSE	0	0	28425	NA
ERR1599693_1	Listeria	0	FALSE	0	0	28425	NA
ERR1599693_2	Listeria	0	FALSE	0	0	28425	NA
ERR1599695_1	Listeria	0	FALSE	0	0	28425	NA
ERR1599695_2	Listeria	0	FALSE	0	0	28425	NA
ERR1599697_1	Listeria	0	FALSE	0	0	28425	NA
ERR1599697_2	Listeria	0	FALSE	0	0	28425	NA
ERR1599698_1	Listeria	0	FALSE	0	0	28425	NA
ERR1599698_2	Listeria	0	FALSE	0	0	28425	NA
ERR1599699_1	Listeria	0	FALSE	0	0	28425	NA
ERR1599699_2	Listeria	0	FALSE	0	0	28425	NA
ERR1599700_1	Listeria	0	FALSE	0	0	28425	NA
ERR1599700_2	Listeria	0	FALSE	0	0	28425	NA
ERR1599701_1	Listeria	0	FALSE	0	0	28425	NA
ERR1599701_2	Listeria	0	FALSE	0	0	28425	NA
ERR1599702_1	Listeria	0	FALSE	0	0	28425	NA
ERR1599702_2	Listeria	0	FALSE	0	0	28425	NA
ERR1599703_1	Listeria	0	FALSE	0	0	28425	NA
ERR1599703_2	Listeria	0	FALSE	0	0	28425	NA
ERR1599704_1	Listeria	0	FALSE	0	0	28425	NA
ERR1599704_2	Listeria	0	FALSE	0	0	28425	NA
ERR1599705_1	Listeria	0	FALSE	0	0	28425	NA
ERR1599705_2	Listeria	0	FALSE	0	0	28425	NA
ERR1599706_1	Listeria	0	FALSE	0	0	28425	NA
ERR1599706_2	Listeria	0	FALSE	0	0	28425	NA
ERR1599709_1	Listeria	0	FALSE	0	0	28425	NA
ERR1599709_2	Listeria	0	FALSE	0	0	28425	NA
ERR1599710_1	Listeria	0	FALSE	0	0	28425	NA
ERR1599710_2	Listeria	0	FALSE	0	0	28425	NA
ERR1599711_1	Listeria	0	FALSE	0	0	28425	NA
ERR1599711_2	Listeria	0	FALSE	0	0	28425	NA
ERR1599712_1	Listeria	0	FALSE	0	0	28425	NA
ERR1599712_2	Listeria	0	FALSE	0	0	28425	NA
ERR1599713_1	Listeria	0	FALSE	0	0	28425	NA
ERR1599713_2	Listeria	0	FALSE	0	0	28425	NA
ERR1599714_1	Listeria	0	FALSE	0	0	28425	NA
ERR1599714_2	Listeria	0	FALSE	0	0	28425	NA
ERR1599715_1	Listeria	0	FALSE	0	0	28425	NA
ERR1599715_2	Listeria	0	FALSE	0	0	28425	NA
ERR1599716_1	Listeria	0	FALSE	0	0	28425	NA
ERR1599716_2	Listeria	0	FALSE	0	0	28425	NA
ERR1599717_1	Listeria	0	FALSE	0	0	28425	NA
ERR1599717_2	Listeria	0	FALSE	0	0	28425	NA
ERR1599718_1	Listeria	0	FALSE	0	0	28425	NA
ERR1599718_2	Listeria	0	FALSE	0	0	28425	NA
ERR1599719_1	Listeria	0	FALSE	0	0	28425	NA
ERR1599719_2	Listeria	0	FALSE	0	0	28425	NA
ERR1599720_1	Listeria	0	FALSE	0	0	28425	NA
ERR1599720_2	Listeria	0	FALSE	0	0	28425	NA
ERR1599721_1	Listeria	0	FALSE	0	0	28425	NA
ERR1599721_2	Listeria	0	FALSE	0	0	28425	NA
ERR1599722_1	Listeria	0	FALSE	0	0	28425	NA
ERR1599722_2	Listeria	0	FALSE	0	0	28425	NA
ERR1599723_1	Listeria	0	FALSE	0	0	28425	NA
ERR1599723_2	Listeria	0	FALSE	0	0	28425	NA
ERR1599724_1	Listeria	0	FALSE	0	0	28425	NA
ERR1599724_2	Listeria	0	FALSE	0	0	28425	NA
ERR1599725_1	Listeria	0	FALSE	0	0	28425	NA
ERR1599725_2	Listeria	0	FALSE	0	0	28425	NA
ERR1599726_1	Listeria	0	FALSE	0	0	28425	NA
ERR1599726_2	Listeria	0	FALSE	0	0	28425	NA
ERR1599727_1	Listeria	0	FALSE	0	0	28425	NA
ERR1599727_2	Listeria	0	FALSE	0	0	28425	NA
ERR1599728_1	Listeria	0	FALSE	0	0	28425	NA
ERR1599728_2	Listeria	0	FALSE	0	0	28425	NA
ERR1599729_1	Listeria	0	FALSE	0	0	28425	NA
ERR1599729_2	Listeria	0	FALSE	0	0	28425	NA
ERR1599730_1	Listeria	0	FALSE	0	0	28425	NA
ERR1599730_2	Listeria	0	FALSE	0	0	28425	NA
ERR1599732_2	Listeria	0	FALSE	0	0	28425	NA
ERR1599733_1	Listeria	0	FALSE	0	0	28425	NA
ERR1599733_2	Listeria	0	FALSE	0	0	28425	NA
ERR1599734_1	Listeria	0	FALSE	0	0	28425	NA
ERR1599734_2	Listeria	0	FALSE	0	0	28425	NA
ERR1599735_1	Listeria	0	FALSE	0	0	28425	NA
ERR1599735_2	Listeria	0	FALSE	0	0	28425	NA
ERR1599736_1	Listeria	0	FALSE	0	0	28425	NA
ERR1599739_1	Listeria	0	FALSE	0	0	28425	NA
ERR1599739_2	Listeria	0	FALSE	0	0	28425	NA
ERR1599740_1	Listeria	0	FALSE	0	0	28425	NA
ERR1599740_2	Listeria	0	FALSE	0	0	28425	NA
ERR1599741_1	Listeria	0	FALSE	0	0	28425	NA
ERR1599741_2	Listeria	0	FALSE	0	0	28425	NA
ERR1599742_1	Listeria	0	FALSE	0	0	28425	NA
ERR1599742_2	Listeria	0	FALSE	0	0	28425	NA
ERR1599743_1	Listeria	0	FALSE	0	0	28425	NA
ERR1599743_2	Listeria	0	FALSE	0	0	28425	NA
ERR1599744_1	Listeria	0	FALSE	0	0	28425	NA
ERR1599744_2	Listeria	0	FALSE	0	0	28425	NA
ERR1599745_1	Listeria	0	FALSE	0	0	28425	NA
ERR1599745_2	Listeria	0	FALSE	0	0	28425	NA
ERR1599746_1	Listeria	0	FALSE	0	0	28425	NA
ERR1599746_2	Listeria	0	FALSE	0	0	28425	NA
ERR1599747_1	Listeria	0	FALSE	0	0	28425	NA
ERR1599747_2	Listeria	0	FALSE	0	0	28425	NA
ERR1599748_1	Listeria	0	FALSE	0	0	28425	NA
ERR1599748_2	Listeria	0	FALSE	0	0	28425	NA
ERR1599749_1	Listeria	0	FALSE	0	0	28425	NA
ERR1599749_2	Listeria	0	FALSE	0	0	28425	NA
ERR1599750_1	Listeria	0	FALSE	0	0	28425	NA
ERR1599750_2	Listeria	0	FALSE	0	0	28425	NA
ERR1599751_1	Listeria	0	FALSE	0	0	28425	NA
ERR1599751_2	Listeria	0	FALSE	0	0	28425	NA
ERR1599752_1	Listeria	0	FALSE	0	0	28425	NA
ERR1599752_2	Listeria	0	FALSE	0	0	28425	NA
ERR1599753_1	Listeria	0	FALSE	0	0	28425	NA
ERR1599753_2	Listeria	0	FALSE	0	0	28425	NA
ERR1599754_1	Listeria	0	FALSE	0	0	28425	NA
ERR1599755_1	Listeria	0	FALSE	0	0	28425	NA
ERR1599755_2	Listeria	0	FALSE	0	0	28425	NA
ERR1599756_1	Listeria	0	FALSE	0	0	28425	NA
ERR1599756_2	Listeria	0	FALSE	0	0	28425	NA
ERR1599757_1	Listeria	0	FALSE	0	0	28425	NA
ERR1599757_2	Listeria	0	FALSE	0	0	28425	NA
ERR1599758_1	Listeria	0	FALSE	0	0	28425	NA
ERR1599758_2	Listeria	0	FALSE	0	0	28425	NA
ERR1599759_1	Listeria	0	FALSE	0	0	28425	NA
ERR1599759_2	Listeria	0	FALSE	0	0	28425	NA
ERR1599761_1	Listeria	0	FALSE	0	0	28425	NA
ERR1599761_2	Listeria	0	FALSE	0	0	28425	NA
ERR1599762_2	Listeria	0	FALSE	0	0	28425	NA
ERR1599764_1	Listeria	0	FALSE	0	0	28425	NA
ERR1599764_2	Listeria	0	FALSE	0	0	28425	NA
ERR1599765_1	Listeria	0	FALSE	0	0	28425	NA
ERR1599766_1	Listeria	0	FALSE	0	0	28425	NA
ERR1599766_2	Listeria	0	FALSE	0	0	28425	NA
ERR1599767_1	Listeria	0	FALSE	0	0	28425	NA
ERR1599767_2	Listeria	0	FALSE	0	0	28425	NA
ERR1599769_1	Listeria	0	FALSE	0	0	28425	NA
ERR1599769_2	Listeria	0	FALSE	0	0	28425	NA
ERR1599770_1	Listeria	0	FALSE	0	0	28425	NA
ERR1599770_2	Listeria	0	FALSE	0	0	28425	NA
ERR1599771_1	Listeria	0	FALSE	0	0	28425	NA
ERR1599771_2	Listeria	0	FALSE	0	0	28425	NA
ERR1599772_1	Listeria	0	FALSE	0	0	28425	NA
ERR1599772_2	Listeria	0	FALSE	0	0	28425	NA
ERR1599773_1	Listeria	0	FALSE	0	0	28425	NA
ERR1599774_1	Listeria	0	FALSE	0	0	28425	NA
ERR1599774_2	Listeria	0	FALSE	0	0	28425	NA
ERR1599775_1	Listeria	0	FALSE	0	0	28425	NA
ERR1599775_2	Listeria	0	FALSE	0	0	28425	NA
ERR1599776_1	Listeria	0	FALSE	0	0	28425	NA
ERR1599776_2	Listeria	0	FALSE	0	0	28425	NA
ERR1599777_2	Listeria	0	FALSE	0	0	28425	NA
ERR1599778_1	Listeria	0	FALSE	0	0	28425	NA
ERR1599778_2	Listeria	0	FALSE	0	0	28425	NA
ERR1599779_1	Listeria	0	FALSE	0	0	28425	NA
ERR1599779_2	Listeria	0	FALSE	0	0	28425	NA
ERR1599781_1	Listeria	0	FALSE	0	0	28425	NA
ERR1599781_2	Listeria	0	FALSE	0	0	28425	NA
ERR1599782_2	Listeria	0	FALSE	0	0	28425	NA
ERR1599783_1	Listeria	0	FALSE	0	0	28425	NA
ERR1599783_2	Listeria	0	FALSE	0	0	28425	NA
ERR1599784_1	Listeria	0	FALSE	0	0	28425	NA
ERR1599784_2	Listeria	0	FALSE	0	0	28425	NA
ERR1599785_1	Listeria	0	FALSE	0	0	28425	NA
ERR1599785_2	Listeria	0	FALSE	0	0	28425	NA
ERR1599786_1	Listeria	0	FALSE	0	0	28425	NA
ERR1599787_1	Listeria	0	FALSE	0	0	28425	NA
ERR1599787_2	Listeria	0	FALSE	0	0	28425	NA
ERR1599788_1	Listeria	0	FALSE	0	0	28425	NA
ERR1599788_2	Listeria	0	FALSE	0	0	28425	NA
ERR1599789_1	Listeria	0	FALSE	0	0	28425	NA
ERR1599790_1	Listeria	0	FALSE	0	0	28425	NA
ERR1599790_2	Listeria	0	FALSE	0	0	28425	NA
ERR1599791_1	Listeria	0	FALSE	0	0	28425	NA
ERR1599791_2	Listeria	0	FALSE	0	0	28425	NA
ERR1599792_1	Listeria	0	FALSE	0	0	28425	NA
ERR1599792_2	Listeria	0	FALSE	0	0	28425	NA
ERR1599793_1	Listeria	0	FALSE	0	0	28425	NA
ERR1599793_2	Listeria	0	FALSE	0	0	28425	NA
ERR1599794_1	Listeria	0	FALSE	0	0	28425	NA
ERR1599795_1	Listeria	0	FALSE	0	0	28425	NA
ERR1599797_1	Listeria	0	FALSE	0	0	28425	NA
ERR1599797_2	Listeria	0	FALSE	0	0	28425	NA
ERR1599798_1	Listeria	0	FALSE	0	0	28425	NA
ERR1599799_1	Listeria	0	FALSE	0	0	28425	NA
ERR1599799_2	Listeria	0	FALSE	0	0	28425	NA
ERR1599800_1	Listeria	0	FALSE	0	0	28425	NA
ERR1599800_2	Listeria	0	FALSE	0	0	28425	NA
ERR1599801_1	Listeria	0	FALSE	0	0	28425	NA
ERR1599801_2	Listeria	0	FALSE	0	0	28425	NA
ERR1599802_1	Listeria	0	FALSE	0	0	28425	NA
ERR1599803_1	Listeria	0	FALSE	0	0	28425	NA
ERR1599803_2	Listeria	0	FALSE	0	0	28425	NA
ERR1599804_1	Listeria	0	FALSE	0	0	28425	NA
ERR1599804_2	Listeria	0	FALSE	0	0	28425	NA
ERR1599805_1	Listeria	0	FALSE	0	0	28425	NA
ERR1599805_2	Listeria	0	FALSE	0	0	28425	NA
ERR1599806_1	Listeria	0	FALSE	0	0	28425	NA
ERR1599806_2	Listeria	0	FALSE	0	0	28425	NA
ERR1599807_1	Listeria	0	FALSE	0	0	28425	NA
ERR1599807_2	Listeria	0	FALSE	0	0	28425	NA
ERR1599808_1	Listeria	0	FALSE	0	0	28425	NA
ERR1599808_2	Listeria	0	FALSE	0	0	28425	NA
ERR1599809_1	Listeria	0	FALSE	0	0	28425	NA
ERR1599809_2	Listeria	0	FALSE	0	0	28425	NA
ERR1599810_1	Listeria	0	FALSE	0	0	28425	NA
ERR1599810_2	Listeria	0	FALSE	0	0	28425	NA
ERR1599812_1	Listeria	0	FALSE	0	0	28425	NA
ERR1599812_2	Listeria	0	FALSE	0	0	28425	NA
ERR1599813_1	Listeria	0	FALSE	0	0	28425	NA
ERR1599813_2	Listeria	0	FALSE	0	0	28425	NA
ERR1599814_1	Listeria	0	FALSE	0	0	28425	NA
ERR1599814_2	Listeria	0	FALSE	0	0	28425	NA
ERR1599816_1	Listeria	0	FALSE	0	0	28425	NA
ERR1599816_2	Listeria	0	FALSE	0	0	28425	NA
ERR1599817_1	Listeria	0	FALSE	0	0	28425	NA
ERR1599817_2	Listeria	0	FALSE	0	0	28425	NA
ERR1599818_1	Listeria	0	FALSE	0	0	28425	NA
ERR1599818_2	Listeria	0	FALSE	0	0	28425	NA
ERR1599819_2	Listeria	0	FALSE	0	0	28425	NA
ERR1599820_1	Listeria	0	FALSE	0	0	28425	NA
ERR1599821_1	Listeria	0	FALSE	0	0	28425	NA
ERR1599822_1	Listeria	0	FALSE	0	0	28425	NA
ERR1599822_2	Listeria	0	FALSE	0	0	28425	NA
ERR1599823_1	Listeria	0	FALSE	0	0	28425	NA
ERR1599823_2	Listeria	0	FALSE	0	0	28425	NA
ERR1599824_1	Listeria	0	FALSE	0	0	28425	NA
ERR1599824_2	Listeria	0	FALSE	0	0	28425	NA
ERR1599825_1	Listeria	0	FALSE	0	0	28425	NA
ERR1599825_2	Listeria	0	FALSE	0	0	28425	NA
ERR1599826_2	Listeria	0	FALSE	0	0	28425	NA
ERR1599828_2	Listeria	0	FALSE	0	0	28425	NA
ERR1599829_1	Listeria	0	FALSE	0	0	28425	NA
ERR1599829_2	Listeria	0	FALSE	0	0	28425	NA
ERR1599830_1	Listeria	0	FALSE	0	0	28425	NA
ERR1599830_2	Listeria	0	FALSE	0	0	28425	NA
ERR1599831_1	Listeria	0	FALSE	0	0	28425	NA
ERR1599831_2	Listeria	0	FALSE	0	0	28425	NA
ERR1599832_2	Listeria	0	FALSE	0	0	28425	NA
ERR1599834_1	Listeria	0	FALSE	0	0	28425	NA
ERR1599834_2	Listeria	0	FALSE	0	0	28425	NA
ERR1599835_1	Listeria	0	FALSE	0	0	28425	NA
ERR1599835_2	Listeria	0	FALSE	0	0	28425	NA
ERR1599837_1	Listeria	0	FALSE	0	0	28425	NA
ERR1599837_2	Listeria	0	FALSE	0	0	28425	NA
ERR1599838_1	Listeria	0	FALSE	0	0	28425	NA
ERR1599838_2	Listeria	0	FALSE	0	0	28425	NA
ERR1599839_1	Listeria	0	FALSE	0	0	28425	NA
ERR1599839_2	Listeria	0	FALSE	0	0	28425	NA
ERR1599840_2	Listeria	0	FALSE	0	0	28425	NA
ERR1599841_2	Listeria	0	FALSE	0	0	28425	NA
ERR1599842_1	Listeria	0	FALSE	0	0	28425	NA
ERR1599842_2	Listeria	0	FALSE	0	0	28425	NA
ERR1599843_2	Listeria	0	FALSE	0	0	28425	NA
ERR1599844_1	Listeria	0	FALSE	0	0	28425	NA
ERR1599844_2	Listeria	0	FALSE	0	0	28425	NA
ERR1599845_2	Listeria	0	FALSE	0	0	28425	NA
ERR1599846_1	Listeria	0	FALSE	0	0	28425	NA
ERR1599846_2	Listeria	0	FALSE	0	0	28425	NA
ERR1599848_2	Listeria	0	FALSE	0	0	28425	NA
ERR1599850_1	Listeria	0	FALSE	0	0	28425	NA
ERR1599850_2	Listeria	0	FALSE	0	0	28425	NA
ERR1599851_1	Listeria	0	FALSE	0	0	28425	NA
ERR1599851_2	Listeria	0	FALSE	0	0	28425	NA
ERR1599852_1	Listeria	0	FALSE	0	0	28425	NA
ERR1599852_2	Listeria	0	FALSE	0	0	28425	NA
ERR1599853_1	Listeria	0	FALSE	0	0	28425	NA
ERR1599853_2	Listeria	0	FALSE	0	0	28425	NA
ERR1599854_1	Listeria	0	FALSE	0	0	28425	NA
ERR1599854_2	Listeria	0	FALSE	0	0	28425	NA
ERR1599855_1	Listeria	0	FALSE	0	0	28425	NA
ERR1599855_2	Listeria	0	FALSE	0	0	28425	NA
ERR1599856_1	Listeria	0	FALSE	0	0	28425	NA
ERR1599856_2	Listeria	0	FALSE	0	0	28425	NA
ERR1599857_1	Listeria	0	FALSE	0	0	28425	NA
ERR1599857_2	Listeria	0	FALSE	0	0	28425	NA
ERR1599858_1	Listeria	0	FALSE	0	0	28425	NA
ERR1599858_2	Listeria	0	FALSE	0	0	28425	NA
ERR1599859_1	Listeria	0	FALSE	0	0	28425	NA
ERR1599859_2	Listeria	0	FALSE	0	0	28425	NA
ERR1599860_1	Listeria	0	FALSE	0	0	28425	NA
ERR1599860_2	Listeria	0	FALSE	0	0	28425	NA
ERR1599861_1	Listeria	0	FALSE	0	0	28425	NA
ERR1599861_2	Listeria	0	FALSE	0	0	28425	NA
ERR1599862_1	Listeria	0	FALSE	0	0	28425	NA
ERR1599864_1	Listeria	0	FALSE	0	0	28425	NA
ERR1599864_2	Listeria	0	FALSE	0	0	28425	NA
ERR1599865_1	Listeria	0	FALSE	0	0	28425	NA
ERR1599865_2	Listeria	0	FALSE	0	0	28425	NA
ERR1599866_1	Listeria	0	FALSE	0	0	28425	NA
ERR1599866_2	Listeria	0	FALSE	0	0	28425	NA
ERR1599867_1	Listeria	0	FALSE	0	0	28425	NA
ERR1599869_1	Listeria	0	FALSE	0	0	28425	NA
ERR1599869_2	Listeria	0	FALSE	0	0	28425	NA
ERR1599870_1	Listeria	0	FALSE	0	0	28425	NA
ERR1599870_2	Listeria	0	FALSE	0	0	28425	NA
ERR1599871_1	Listeria	0	FALSE	0	0	28425	NA
ERR1599871_2	Listeria	0	FALSE	0	0	28425	NA
ERR1599872_2	Listeria	0	FALSE	0	0	28425	NA
ERR1599873_1	Listeria	0	FALSE	0	0	28425	NA
ERR1599873_2	Listeria	0	FALSE	0	0	28425	NA
ERR1599874_1	Listeria	0	FALSE	0	0	28425	NA
ERR1599876_1	Listeria	0	FALSE	0	0	28425	NA
ERR1599876_2	Listeria	0	FALSE	0	0	28425	NA
ERR1599877_1	Listeria	0	FALSE	0	0	28425	NA
ERR1599877_2	Listeria	0	FALSE	0	0	28425	NA
ERR1599878_2	Listeria	0	FALSE	0	0	28425	NA
ERR1599879_2	Listeria	0	FALSE	0	0	28425	NA
ERR1599880_1	Listeria	0	FALSE	0	0	28425	NA
ERR1599880_2	Listeria	0	FALSE	0	0	28425	NA
ERR1599881_1	Listeria	0	FALSE	0	0	28425	NA
ERR1599881_2	Listeria	0	FALSE	0	0	28425	NA
ERR1599882_1	Listeria	0	FALSE	0	0	28425	NA
ERR1599883_2	Listeria	0	FALSE	0	0	28425	NA
ERR1599884_1	Listeria	0	FALSE	0	0	28425	NA
ERR1599886_1	Listeria	0	FALSE	0	0	28425	NA
ERR1599887_1	Listeria	0	FALSE	0	0	28425	NA
ERR1599887_2	Listeria	0	FALSE	0	0	28425	NA
ERR1599889_1	Listeria	0	FALSE	0	0	28425	NA
ERR1599889_2	Listeria	0	FALSE	0	0	28425	NA
ERR1599890_1	Listeria	0	FALSE	0	0	28425	NA
ERR1599890_2	Listeria	0	FALSE	0	0	28425	NA
ERR1599891_1	Listeria	0	FALSE	0	0	28425	NA
ERR1599891_2	Listeria	0	FALSE	0	0	28425	NA
ERR1599892_1	Listeria	0	FALSE	0	0	28425	NA
ERR1599892_2	Listeria	0	FALSE	0	0	28425	NA
ERR2309457_1	Listeria	0	FALSE	0	0	28425	NA
ERR2309458_1	Listeria	0	FALSE	0	0	28425	NA
ERR2309458_2	Listeria	0	FALSE	0	0	28425	NA
ERR2309459_1	Listeria	0	FALSE	0	0	28425	NA
ERR2309459_2	Listeria	0	FALSE	0	0	28425	NA
ERR2309460_1	Listeria	0	FALSE	0	0	28425	NA
ERR2309460_2	Listeria	0	FALSE	0	0	28425	NA
ERR2309461_1	Listeria	0	FALSE	0	0	28425	NA
ERR2309461_2	Listeria	0	FALSE	0	0	28425	NA
ERR2309462_1	Listeria	0	FALSE	0	0	28425	NA
ERR2309462_2	Listeria	0	FALSE	0	0	28425	NA
ERR2309463_1	Listeria	0	FALSE	0	0	28425	NA
ERR2309464_1	Listeria	0	FALSE	0	0	28425	NA
ERR2309464_2	Listeria	0	FALSE	0	0	28425	NA
ERR2309465_1	Listeria	0	FALSE	0	0	28425	NA
ERR2309465_2	Listeria	0	FALSE	0	0	28425	NA
ERR2309466_1	Listeria	0	FALSE	0	0	28425	NA
ERR2309466_2	Listeria	0	FALSE	0	0	28425	NA
ERR2309467_1	Listeria	0	FALSE	0	0	28425	NA
ERR2309467_2	Listeria	0	FALSE	0	0	28425	NA
ERR2309468_1	Listeria	0	FALSE	0	0	28425	NA
ERR2309468_2	Listeria	0	FALSE	0	0	28425	NA
ERR2309469_1	Listeria	0	FALSE	0	0	28425	NA
ERR2309469_2	Listeria	0	FALSE	0	0	28425	NA
ERR2309470_1	Listeria	0	FALSE	0	0	28425	NA
ERR2309470_2	Listeria	0	FALSE	0	0	28425	NA
ERR2309471_1	Listeria	0	FALSE	0	0	28425	NA
ERR2309471_2	Listeria	0	FALSE	0	0	28425	NA
ERR2309472_1	Listeria	0	FALSE	0	0	28425	NA
ERR2309473_2	Listeria	0	FALSE	0	0	28425	NA
ERR2309474_1	Listeria	0	FALSE	0	0	28425	NA
ERR2309474_2	Listeria	0	FALSE	0	0	28425	NA
ERR2309475_1	Listeria	0	FALSE	0	0	28425	NA
ERR2309475_2	Listeria	0	FALSE	0	0	28425	NA
ERR2309477_2	Listeria	0	FALSE	0	0	28425	NA
ERR2309478_2	Listeria	0	FALSE	0	0	28425	NA
ERR2309480_1	Listeria	0	FALSE	0	0	28425	NA
ERR2309480_2	Listeria	0	FALSE	0	0	28425	NA
ERR2309482_1	Listeria	0	FALSE	0	0	28425	NA
ERR2309483_1	Listeria	0	FALSE	0	0	28425	NA
ERR2309483_2	Listeria	0	FALSE	0	0	28425	NA
ERR2309484_1	Listeria	0	FALSE	0	0	28425	NA
ERR2309484_2	Listeria	0	FALSE	0	0	28425	NA
ERR2309485_1	Listeria	0	FALSE	0	0	28425	NA
ERR2309485_2	Listeria	0	FALSE	0	0	28425	NA
ERR2309486_1	Listeria	0	FALSE	0	0	28425	NA
ERR2309486_2	Listeria	0	FALSE	0	0	28425	NA
ERR2309487_1	Listeria	0	FALSE	0	0	28425	NA
ERR2309487_2	Listeria	0	FALSE	0	0	28425	NA
ERR2309488_1	Listeria	0	FALSE	0	0	28425	NA
ERR2309488_2	Listeria	0	FALSE	0	0	28425	NA
ERR2309490_1	Listeria	0	FALSE	0	0	28425	NA
ERR2309490_2	Listeria	0	FALSE	0	0	28425	NA
ERR2309491_1	Listeria	0	FALSE	0	0	28425	NA
ERR2309491_2	Listeria	0	FALSE	0	0	28425	NA
ERR2309492_1	Listeria	0	FALSE	0	0	28425	NA
ERR2309492_2	Listeria	0	FALSE	0	0	28425	NA
ERR2309495_1	Listeria	0	FALSE	0	0	28425	NA
ERR2309495_2	Listeria	0	FALSE	0	0	28425	NA
ERR2309496_1	Listeria	0	FALSE	0	0	28425	NA
ERR2309496_2	Listeria	0	FALSE	0	0	28425	NA
ERR2309497_1	Listeria	0	FALSE	0	0	28425	NA
ERR2309497_2	Listeria	0	FALSE	0	0	28425	NA
ERR2309498_1	Listeria	0	FALSE	0	0	28425	NA
ERR2309499_1	Listeria	0	FALSE	0	0	28425	NA
ERR2309500_1	Listeria	0	FALSE	0	0	28425	NA
ERR2309500_2	Listeria	0	FALSE	0	0	28425	NA
ERR2309501_1	Listeria	0	FALSE	0	0	28425	NA
ERR2309501_2	Listeria	0	FALSE	0	0	28425	NA
ERR2309503_1	Listeria	0	FALSE	0	0	28425	NA
ERR2309503_2	Listeria	0	FALSE	0	0	28425	NA
ERR2309504_2	Listeria	0	FALSE	0	0	28425	NA
ERR2309505_1	Listeria	0	FALSE	0	0	28425	NA
ERR2309505_2	Listeria	0	FALSE	0	0	28425	NA
ERR2309506_1	Listeria	0	FALSE	0	0	28425	NA
ERR2309506_2	Listeria	0	FALSE	0	0	28425	NA
ERR2309507_1	Listeria	0	FALSE	0	0	28425	NA
ERR2309507_2	Listeria	0	FALSE	0	0	28425	NA
ERR2309509_1	Listeria	0	FALSE	0	0	28425	NA
ERR2309510_1	Listeria	0	FALSE	0	0	28425	NA
ERR2309510_2	Listeria	0	FALSE	0	0	28425	NA
ERR2309511_1	Listeria	0	FALSE	0	0	28425	NA
ERR2309512_1	Listeria	0	FALSE	0	0	28425	NA
ERR2309512_2	Listeria	0	FALSE	0	0	28425	NA
ERR2309513_1	Listeria	0	FALSE	0	0	28425	NA
ERR2309513_2	Listeria	0	FALSE	0	0	28425	NA
ERR2309514_1	Listeria	0	FALSE	0	0	28425	NA
ERR2309514_2	Listeria	0	FALSE	0	0	28425	NA
ERR2309515_1	Listeria	0	FALSE	0	0	28425	NA
ERR2309515_2	Listeria	0	FALSE	0	0	28425	NA
ERR2309516_1	Listeria	0	FALSE	0	0	28425	NA
ERR435878_1	Listeria	0	FALSE	0	0	28425	NA
ERR436036_2	Listeria	0	FALSE	0	0	28425	NA
ERR440529_1	Listeria	0	FALSE	0	0	28425	NA
ERR440529_2	Listeria	0	FALSE	0	0	28425	NA
ERR454986_1	Listeria	0	FALSE	0	0	28425	NA
ERR454986_2	Listeria	0	FALSE	0	0	28425	NA
ERR458147_1	Listeria	0	FALSE	0	0	28425	NA
ERR458147_2	Listeria	0	FALSE	0	0	28425	NA
ERR468930_1	Listeria	0	FALSE	0	0	28425	NA
ERR468930_2	Listeria	0	FALSE	0	0	28425	NA
ERR469300_1	Listeria	0	FALSE	0	0	28425	NA
ERR469300_2	Listeria	0	FALSE	0	0	28425	NA
ERR469301_1	Listeria	0	FALSE	0	0	28425	NA
ERR469301_2	Listeria	0	FALSE	0	0	28425	NA
ERR469619_2	Listeria	0	FALSE	0	0	28425	NA
ERR469620_1	Listeria	0	FALSE	0	0	28425	NA
ERR469620_2	Listeria	0	FALSE	0	0	28425	NA
ERR469621_1	Listeria	0	FALSE	0	0	28425	NA
ERR469621_2	Listeria	0	FALSE	0	0	28425	NA
ERR469622_1	Listeria	0	FALSE	0	0	28425	NA
ERR469622_2	Listeria	0	FALSE	0	0	28425	NA
ERR469623_1	Listeria	0	FALSE	0	0	28425	NA
ERR469623_2	Listeria	0	FALSE	0	0	28425	NA
ERR469624_1	Listeria	0	FALSE	0	0	28425	NA
ERR469624_2	Listeria	0	FALSE	0	0	28425	NA
ERR469625_1	Listeria	0	FALSE	0	0	28425	NA
ERR469625_2	Listeria	0	FALSE	0	0	28425	NA
ERR469626_1	Listeria	0	FALSE	0	0	28425	NA
ERR469626_2	Listeria	0	FALSE	0	0	28425	NA
ERR469627_1	Listeria	0	FALSE	0	0	28425	NA
ERR538090_1	Listeria	0	FALSE	0	0	28425	NA
ERR538090_2	Listeria	0	FALSE	0	0	28425	NA
ERR538091_1	Listeria	0	FALSE	0	0	28425	NA
ERR538092_1	Listeria	0	FALSE	0	0	28425	NA
ERR538092_2	Listeria	0	FALSE	0	0	28425	NA
ERR538093_1	Listeria	0	FALSE	0	0	28425	NA
ERR538093_2	Listeria	0	FALSE	0	0	28425	NA
ERR538094_1	Listeria	0	FALSE	0	0	28425	NA
ERR538097_1	Listeria	0	FALSE	0	0	28425	NA
ERR538097_2	Listeria	0	FALSE	0	0	28425	NA
ERR538098_1	Listeria	0	FALSE	0	0	28425	NA
ERR538101_1	Listeria	0	FALSE	0	0	28425	NA
ERR538101_2	Listeria	0	FALSE	0	0	28425	NA
ERR538102_1	Listeria	0	FALSE	0	0	28425	NA
ERR538102_2	Listeria	0	FALSE	0	0	28425	NA
ERR538104_1	Listeria	0	FALSE	0	0	28425	NA
ERR538104_2	Listeria	0	FALSE	0	0	28425	NA
ERR538105_1	Listeria	0	FALSE	0	0	28425	NA
ERR538107_1	Listeria	0	FALSE	0	0	28425	NA
ERR538107_2	Listeria	0	FALSE	0	0	28425	NA
ERR538108_2	Listeria	0	FALSE	0	0	28425	NA
ERR538109_1	Listeria	0	FALSE	0	0	28425	NA
ERR538111_1	Listeria	0	FALSE	0	0	28425	NA
ERR538112_1	Listeria	0	FALSE	0	0	28425	NA
ERR538113_1	Listeria	0	FALSE	0	0	28425	NA
ERR538114_2	Listeria	0	FALSE	0	0	28425	NA
ERR538115_1	Listeria	0	FALSE	0	0	28425	NA
ERR538115_2	Listeria	0	FALSE	0	0	28425	NA
ERR538116_1	Listeria	0	FALSE	0	0	28425	NA
ERR538116_2	Listeria	0	FALSE	0	0	28425	NA
ERR538117_1	Listeria	0	FALSE	0	0	28425	NA
ERR538117_2	Listeria	0	FALSE	0	0	28425	NA
ERR538118_1	Listeria	0	FALSE	0	0	28425	NA
ERR538118_2	Listeria	0	FALSE	0	0	28425	NA
ERR538119_1	Listeria	0	FALSE	0	0	28425	NA
ERR538119_2	Listeria	0	FALSE	0	0	28425	NA
ERR538121_1	Listeria	0	FALSE	0	0	28425	NA
ERR538122_1	Listeria	0	FALSE	0	0	28425	NA
ERR538122_2	Listeria	0	FALSE	0	0	28425	NA
ERR538124_1	Listeria	0	FALSE	0	0	28425	NA
ERR538125_2	Listeria	0	FALSE	0	0	28425	NA
ERR538126_1	Listeria	0	FALSE	0	0	28425	NA
ERR538126_2	Listeria	0	FALSE	0	0	28425	NA
ERR538127_1	Listeria	0	FALSE	0	0	28425	NA
ERR538127_2	Listeria	0	FALSE	0	0	28425	NA
ERR538128_1	Listeria	0	FALSE	0	0	28425	NA
ERR538128_2	Listeria	0	FALSE	0	0	28425	NA
ERR538131_1	Listeria	0	FALSE	0	0	28425	NA
ERR538131_2	Listeria	0	FALSE	0	0	28425	NA
ERR538132_1	Listeria	0	FALSE	0	0	28425	NA
ERR538133_1	Listeria	0	FALSE	0	0	28425	NA
ERR538133_2	Listeria	0	FALSE	0	0	28425	NA
ERR538134_1	Listeria	0	FALSE	0	0	28425	NA
ERR538134_2	Listeria	0	FALSE	0	0	28425	NA
ERR538135_1	Listeria	0	FALSE	0	0	28425	NA
ERR538135_2	Listeria	0	FALSE	0	0	28425	NA
ERR538136_2	Listeria	0	FALSE	0	0	28425	NA
ERR538137_1	Listeria	0	FALSE	0	0	28425	NA
ERR538137_2	Listeria	0	FALSE	0	0	28425	NA
ERR538138_1	Listeria	0	FALSE	0	0	28425	NA
ERR538138_2	Listeria	0	FALSE	0	0	28425	NA
ERR538140_1	Listeria	0	FALSE	0	0	28425	NA
ERR538140_2	Listeria	0	FALSE	0	0	28425	NA
ERR538145_1	Listeria	0	FALSE	0	0	28425	NA
ERR538145_2	Listeria	0	FALSE	0	0	28425	NA
ERR538147_1	Listeria	0	FALSE	0	0	28425	NA
ERR538149_1	Listeria	0	FALSE	0	0	28425	NA
ERR538149_2	Listeria	0	FALSE	0	0	28425	NA
ERR538150_1	Listeria	0	FALSE	0	0	28425	NA
ERR538150_2	Listeria	0	FALSE	0	0	28425	NA
ERR664374_1	Listeria	0	FALSE	0	0	28425	NA
ERR664374_2	Listeria	0	FALSE	0	0	28425	NA
ERR664375_1	Listeria	0	FALSE	0	0	28425	NA
ERR664375_2	Listeria	0	FALSE	0	0	28425	NA
ERR664376_1	Listeria	0	FALSE	0	0	28425	NA
ERR664376_2	Listeria	0	FALSE	0	0	28425	NA
ERR664377_1	Listeria	0	FALSE	0	0	28425	NA
ERR664377_2	Listeria	0	FALSE	0	0	28425	NA
ERR664378_1	Listeria	0	FALSE	0	0	28425	NA
ERR664378_2	Listeria	0	FALSE	0	0	28425	NA
ERR664379_1	Listeria	0	FALSE	0	0	28425	NA
ERR664379_2	Listeria	0	FALSE	0	0	28425	NA
ERR664380_1	Listeria	0	FALSE	0	0	28425	NA
ERR664381_1	Listeria	0	FALSE	0	0	28425	NA
ERR664381_2	Listeria	0	FALSE	0	0	28425	NA
ERR664382_1	Listeria	0	FALSE	0	0	28425	NA
ERR664382_2	Listeria	0	FALSE	0	0	28425	NA
ERR664383_1	Listeria	0	FALSE	0	0	28425	NA
ERR664383_2	Listeria	0	FALSE	0	0	28425	NA
ERR664384_1	Listeria	0	FALSE	0	0	28425	NA
ERR664384_2	Listeria	0	FALSE	0	0	28425	NA
ERR664395_1	Listeria	0	FALSE	0	0	28425	NA
ERR664778_1	Listeria	0	FALSE	0	0	28425	NA
ERR664779_1	Listeria	0	FALSE	0	0	28425	NA
ERR664780_1	Listeria	0	FALSE	0	0	28425	NA
ERR664780_2	Listeria	0	FALSE	0	0	28425	NA
ERR664781_1	Listeria	0	FALSE	0	0	28425	NA
ERR664782_1	Listeria	0	FALSE	0	0	28425	NA
ERR664782_2	Listeria	0	FALSE	0	0	28425	NA
ERR664783_1	Listeria	0	FALSE	0	0	28425	NA
ERR664783_2	Listeria	0	FALSE	0	0	28425	NA
ERR664784_1	Listeria	0	FALSE	0	0	28425	NA
ERR664785_1	Listeria	0	FALSE	0	0	28425	NA
ERR664785_2	Listeria	0	FALSE	0	0	28425	NA
ERR832509_1	Listeria	0	FALSE	0	0	28425	NA
ERR832509_2	Listeria	0	FALSE	0	0	28425	NA
ERR832510_1	Listeria	0	FALSE	0	0	28425	NA
ERR832510_2	Listeria	0	FALSE	0	0	28425	NA
ERR832511_1	Listeria	0	FALSE	0	0	28425	NA
ERR832511_2	Listeria	0	FALSE	0	0	28425	NA
ERR832512_1	Listeria	0	FALSE	0	0	28425	NA
ERR832512_2	Listeria	0	FALSE	0	0	28425	NA
ERR832513_1	Listeria	0	FALSE	0	0	28425	NA
ERR832513_2	Listeria	0	FALSE	0	0	28425	NA
SRR1001027_1	Listeria	0	FALSE	0	0	28425	NA
SRR1001027_2	Listeria	0	FALSE	0	0	28425	NA
SRR1001041_1	Listeria	0	FALSE	0	0	28425	NA
SRR1001041_2	Listeria	0	FALSE	0	0	28425	NA
SRR1001043_1	Listeria	0	FALSE	0	0	28425	NA
SRR1001045_1	Listeria	0	FALSE	0	0	28425	NA
SRR1001045_2	Listeria	0	FALSE	0	0	28425	NA
SRR1001047_1	Listeria	0	FALSE	0	0	28425	NA
SRR1001047_2	Listeria	0	FALSE	0	0	28425	NA
SRR1001051_1	Listeria	0	FALSE	0	0	28425	NA
SRR1001051_2	Listeria	0	FALSE	0	0	28425	NA
SRR1005498_1	Listeria	0	FALSE	0	0	28425	NA
SRR1005499_1	Listeria	0	FALSE	0	0	28425	NA
SRR1005499_2	Listeria	0	FALSE	0	0	28425	NA
SRR1005502_2	Listeria	0	FALSE	0	0	28425	NA
SRR1005503_1	Listeria	0	FALSE	0	0	28425	NA
SRR1005503_2	Listeria	0	FALSE	0	0	28425	NA
SRR1005504_1	Listeria	0	FALSE	0	0	28425	NA
SRR1005504_2	Listeria	0	FALSE	0	0	28425	NA
SRR1005505_1	Listeria	0	FALSE	0	0	28425	NA
SRR1005506_1	Listeria	0	FALSE	0	0	28425	NA
SRR1005506_2	Listeria	0	FALSE	0	0	28425	NA
SRR1005531_1	Listeria	0	FALSE	0	0	28425	NA
SRR1005531_2	Listeria	0	FALSE	0	0	28425	NA
SRR1005716_1	Listeria	0	FALSE	0	0	28425	NA
SRR1005716_2	Listeria	0	FALSE	0	0	28425	NA
SRR1005717_1	Listeria	0	FALSE	0	0	28425	NA
SRR1005718_1	Listeria	0	FALSE	0	0	28425	NA
SRR1005718_2	Listeria	0	FALSE	0	0	28425	NA
SRR1005719_1	Listeria	0	FALSE	0	0	28425	NA
SRR1005719_2	Listeria	0	FALSE	0	0	28425	NA
SRR1005720_1	Listeria	0	FALSE	0	0	28425	NA
SRR1005720_2	Listeria	0	FALSE	0	0	28425	NA
SRR1005721_1	Listeria	0	FALSE	0	0	28425	NA
SRR1005721_2	Listeria	0	FALSE	0	0	28425	NA
SRR1005722_1	Listeria	0	FALSE	0	0	28425	NA
SRR1005722_2	Listeria	0	FALSE	0	0	28425	NA
SRR1005723_1	Listeria	0	FALSE	0	0	28425	NA
SRR1005723_2	Listeria	0	FALSE	0	0	28425	NA
SRR1013803_1	Listeria	0	FALSE	0	0	28425	NA
SRR1013803_2	Listeria	0	FALSE	0	0	28425	NA
SRR1016563_1	Listeria	0	FALSE	0	0	28425	NA
SRR1016563_2	Listeria	0	FALSE	0	0	28425	NA
SRR1016564_1	Listeria	0	FALSE	0	0	28425	NA
SRR1016565_1	Listeria	0	FALSE	0	0	28425	NA
SRR1016565_2	Listeria	0	FALSE	0	0	28425	NA
SRR1016566_1	Listeria	0	FALSE	0	0	28425	NA
SRR1016566_2	Listeria	0	FALSE	0	0	28425	NA
SRR1016568_1	Listeria	0	FALSE	0	0	28425	NA
SRR1016569_1	Listeria	0	FALSE	0	0	28425	NA
SRR1016569_2	Listeria	0	FALSE	0	0	28425	NA
SRR1016570_1	Listeria	0	FALSE	0	0	28425	NA
SRR1016571_1	Listeria	0	FALSE	0	0	28428	NA
SRR1016571_2	Listeria	0	FALSE	0	0	28428	NA
SRR1016573_2	Listeria	0	FALSE	0	0	28425	NA
SRR1016574_1	Listeria	0	FALSE	0	0	28425	NA
SRR1016575_1	Listeria	0	FALSE	0	0	28425	NA
SRR1016575_2	Listeria	0	FALSE	0	0	28425	NA
SRR1016576_1	Listeria	0	FALSE	0	0	28425	NA
SRR1016576_2	Listeria	0	FALSE	0	0	28425	NA
SRR1016577_1	Listeria	0	FALSE	0	0	28425	NA
SRR1016577_2	Listeria	0	FALSE	0	0	28425	NA
SRR1016578_1	Listeria	0	FALSE	0	0	28425	NA
SRR1016578_2	Listeria	0	FALSE	0	0	28425	NA
SRR1016579_1	Listeria	0	FALSE	0	0	28425	NA
SRR1016579_2	Listeria	0	FALSE	0	0	28425	NA
SRR1016580_1	Listeria	0	FALSE	0	0	28425	NA
SRR1016580_2	Listeria	0	FALSE	0	0	28425	NA
SRR1016581_1	Listeria	0	FALSE	0	0	28425	NA
SRR1016581_2	Listeria	0	FALSE	0	0	28425	NA
SRR1016582_1	Listeria	0	FALSE	0	0	28425	NA
SRR1016582_2	Listeria	0	FALSE	0	0	28425	NA
SRR1016583_1	Listeria	0	FALSE	0	0	28425	NA
SRR1016583_2	Listeria	0	FALSE	0	0	28425	NA
SRR1016584_1	Listeria	0	FALSE	0	0	28425	NA
SRR1016584_2	Listeria	0	FALSE	0	0	28425	NA
SRR1016585_1	Listeria	0	FALSE	0	0	28425	NA
SRR1016585_2	Listeria	0	FALSE	0	0	28425	NA
SRR1016586_1	Listeria	0	FALSE	0	0	28425	NA
SRR1016586_2	Listeria	0	FALSE	0	0	28425	NA
SRR1016589_1	Listeria	0	FALSE	0	0	28425	NA
SRR1016589_2	Listeria	0	FALSE	0	0	28425	NA
SRR1016590_1	Listeria	0	FALSE	0	0	28425	NA
SRR1016591_1	Listeria	0	FALSE	0	0	28425	NA
SRR1016593_1	Listeria	0	FALSE	0	0	28425	NA
SRR1016593_2	Listeria	0	FALSE	0	0	28425	NA
SRR1016594_1	Listeria	0	FALSE	0	0	28416	NA
SRR1016594_2	Listeria	0	FALSE	0	0	28416	NA
SRR1016595_1	Listeria	0	FALSE	0	0	28425	NA
SRR1016596_1	Listeria	0	FALSE	0	0	28425	NA
SRR1016596_2	Listeria	0	FALSE	0	0	28425	NA
SRR1016597_1	Listeria	0	FALSE	0	0	28425	NA
SRR1016598_2	Listeria	0	FALSE	0	0	28425	NA
SRR1016599_1	Listeria	0	FALSE	0	0	28425	NA
SRR1016599_2	Listeria	0	FALSE	0	0	28425	NA
SRR1016600_1	Listeria	0	FALSE	0	0	28425	NA
SRR1016600_2	Listeria	0	FALSE	0	0	28425	NA
SRR1016601_1	Listeria	0	FALSE	0	0	28425	NA
SRR1016601_2	Listeria	0	FALSE	0	0	28425	NA
SRR1016602_1	Listeria	0	FALSE	0	0	28425	NA
SRR1016602_2	Listeria	0	FALSE	0	0	28425	NA
SRR1016603_1	Listeria	0	FALSE	0	0	28425	NA
SRR1016603_2	Listeria	0	FALSE	0	0	28425	NA
SRR1016604_2	Listeria	0	FALSE	0	0	28425	NA
SRR1016605_1	Listeria	0	FALSE	0	0	28425	NA
SRR1016605_2	Listeria	0	FALSE	0	0	28425	NA
SRR1016606_2	Listeria	0	FALSE	0	0	28425	NA
SRR1016607_1	Listeria	0	FALSE	0	0	28425	NA
SRR1016607_2	Listeria	0	FALSE	0	0	28425	NA
SRR1016608_2	Listeria	0	FALSE	0	0	28425	NA
SRR1016609_1	Listeria	0	FALSE	0	0	28425	NA
SRR1016609_2	Listeria	0	FALSE	0	0	28425	NA
SRR1016922_1	Listeria	0	FALSE	0	0	28425	NA
SRR1016922_2	Listeria	0	FALSE	0	0	28425	NA
SRR1016923_1	Listeria	0	FALSE	0	0	28425	NA
SRR1016923_2	Listeria	0	FALSE	0	0	28425	NA
SRR1016924_1	Listeria	0	FALSE	0	0	28425	NA
SRR1016925_1	Listeria	0	FALSE	0	0	28425	NA
SRR1016925_2	Listeria	0	FALSE	0	0	28425	NA
SRR1021886_1	Listeria	0	FALSE	0	0	28425	NA
SRR1021886_2	Listeria	0	FALSE	0	0	28425	NA
SRR1021887_1	Listeria	0	FALSE	0	0	28425	NA
SRR1021887_2	Listeria	0	FALSE	0	0	28425	NA
SRR1021888_2	Listeria	0	FALSE	0	0	28425	NA
SRR1021890_1	Listeria	0	FALSE	0	0	28425	NA
SRR1021890_2	Listeria	0	FALSE	0	0	28425	NA
SRR1021891_1	Listeria	0	FALSE	0	0	28425	NA
SRR1021891_2	Listeria	0	FALSE	0	0	28425	NA
SRR1021892_1	Listeria	0	FALSE	0	0	28425	NA
SRR1021892_2	Listeria	0	FALSE	0	0	28425	NA
SRR1021894_1	Listeria	0	FALSE	0	0	28425	NA
SRR1021894_2	Listeria	0	FALSE	0	0	28425	NA
SRR1021895_2	Listeria	0	FALSE	0	0	28425	NA
SRR1021943_1	Listeria	0	FALSE	0	0	28425	NA
SRR1021943_2	Listeria	0	FALSE	0	0	28425	NA
SRR1021944_1	Listeria	0	FALSE	0	0	28425	NA
SRR1021944_2	Listeria	0	FALSE	0	0	28425	NA
SRR1021945_1	Listeria	0	FALSE	0	0	28425	NA
SRR1021945_2	Listeria	0	FALSE	0	0	28425	NA
SRR1021946_2	Listeria	0	FALSE	0	0	28425	NA
SRR1021947_1	Listeria	0	FALSE	0	0	28425	NA
SRR1021947_2	Listeria	0	FALSE	0	0	28425	NA
SRR1021948_1	Listeria	0	FALSE	0	0	28425	NA
SRR1021951_2	Listeria	0	FALSE	0	0	28425	NA
SRR1021952_1	Listeria	0	FALSE	0	0	28425	NA
SRR1021952_2	Listeria	0	FALSE	0	0	28425	NA
SRR1021953_1	Listeria	0	FALSE	0	0	28425	NA
SRR1021953_2	Listeria	0	FALSE	0	0	28425	NA
SRR1021954_1	Listeria	0	FALSE	0	0	28425	NA
SRR1021954_2	Listeria	0	FALSE	0	0	28425	NA
SRR1022666_2	Listeria	0	FALSE	0	0	28425	NA
SRR1022667_1	Listeria	0	FALSE	0	0	28425	NA
SRR1022667_2	Listeria	0	FALSE	0	0	28425	NA
SRR1022668_1	Listeria	0	FALSE	0	0	28425	NA
SRR1022668_2	Listeria	0	FALSE	0	0	28425	NA
SRR1022669_1	Listeria	0	FALSE	0	0	28425	NA
SRR1022669_2	Listeria	0	FALSE	0	0	28425	NA
SRR1022670_1	Listeria	0	FALSE	0	0	28425	NA
SRR1022670_2	Listeria	0	FALSE	0	0	28425	NA
SRR1027067_2	Listeria	0	FALSE	0	0	28425	NA
SRR1027069_1	Listeria	0	FALSE	0	0	28425	NA
SRR1027070_2	Listeria	0	FALSE	0	0	28425	NA
SRR1027072_1	Listeria	0	FALSE	0	0	28425	NA
SRR1027072_2	Listeria	0	FALSE	0	0	28425	NA
SRR1027073_1	Listeria	0	FALSE	0	0	28425	NA
SRR1027073_2	Listeria	0	FALSE	0	0	28425	NA
SRR1027074_1	Listeria	0	FALSE	0	0	28425	NA
SRR1027074_2	Listeria	0	FALSE	0	0	28425	NA
SRR1027077_2	Listeria	0	FALSE	0	0	28425	NA
SRR1027079_1	Listeria	0	FALSE	0	0	28425	NA
SRR1027079_2	Listeria	0	FALSE	0	0	28425	NA
SRR1027080_2	Listeria	0	FALSE	0	0	28425	NA
SRR1027081_2	Listeria	0	FALSE	0	0	28425	NA
SRR1027082_1	Listeria	0	FALSE	0	0	28425	NA
SRR1027082_2	Listeria	0	FALSE	0	0	28425	NA
SRR1027083_1	Listeria	0	FALSE	0	0	28425	NA
SRR1027083_2	Listeria	0	FALSE	0	0	28425	NA
SRR1027084_1	Listeria	0	FALSE	0	0	28425	NA
SRR1027085_1	Listeria	0	FALSE	0	0	28425	NA
SRR1027085_2	Listeria	0	FALSE	0	0	28425	NA
SRR1027086_1	Listeria	0	FALSE	0	0	28425	NA
SRR1027086_2	Listeria	0	FALSE	0	0	28425	NA
SRR1027087_1	Listeria	0	FALSE	0	0	28422	NA
SRR1027087_2	Listeria	0	FALSE	0	0	28422	NA
SRR1027088_1	Listeria	0	FALSE	0	0	28425	NA
SRR1027090_1	Listeria	0	FALSE	0	0	28425	NA
SRR1027090_2	Listeria	0	FALSE	0	0	28425	NA
SRR1027094_1	Listeria	0	FALSE	0	0	28425	NA
SRR1027094_2	Listeria	0	FALSE	0	0	28425	NA
SRR1027095_1	Listeria	0	FALSE	0	0	28425	NA
SRR1027095_2	Listeria	0	FALSE	0	0	28425	NA
SRR1027096_1	Listeria	0	FALSE	0	0	28425	NA
SRR1027096_2	Listeria	0	FALSE	0	0	28425	NA
SRR1027097_1	Listeria	0	FALSE	0	0	28425	NA
SRR1027097_2	Listeria	0	FALSE	0	0	28425	NA
SRR1027098_1	Listeria	0	FALSE	0	0	28425	NA
SRR1027098_2	Listeria	0	FALSE	0	0	28425	NA
SRR1027099_2	Listeria	0	FALSE	0	0	28425	NA
SRR1027100_1	Listeria	0	FALSE	0	0	28425	NA
SRR1027100_2	Listeria	0	FALSE	0	0	28425	NA
SRR1027101_1	Listeria	0	FALSE	0	0	28425	NA
SRR1027101_2	Listeria	0	FALSE	0	0	28425	NA
SRR1027102_1	Listeria	0	FALSE	0	0	28425	NA
SRR1027104_1	Listeria	0	FALSE	0	0	28425	NA
SRR1027104_2	Listeria	0	FALSE	0	0	28425	NA
SRR1027105_1	Listeria	0	FALSE	0	0	28425	NA
SRR1027105_2	Listeria	0	FALSE	0	0	28425	NA
SRR1027697_1	Listeria	0	FALSE	0	0	28425	NA
SRR1027697_2	Listeria	0	FALSE	0	0	28425	NA
SRR1027699_1	Listeria	0	FALSE	0	0	28425	NA
SRR1027699_2	Listeria	0	FALSE	0	0	28425	NA
SRR1027700_1	Listeria	0	FALSE	0	0	28425	NA
SRR1027700_2	Listeria	0	FALSE	0	0	28425	NA
SRR1027701_1	Listeria	0	FALSE	0	0	28425	NA
SRR1027701_2	Listeria	0	FALSE	0	0	28425	NA
SRR1027703_1	Listeria	0	FALSE	0	0	28425	NA
SRR1027703_2	Listeria	0	FALSE	0	0	28425	NA
SRR1027704_1	Listeria	0	FALSE	0	0	28425	NA
SRR1027705_1	Listeria	0	FALSE	0	0	28425	NA
SRR1027705_2	Listeria	0	FALSE	0	0	28425	NA
SRR1027706_1	Listeria	0	FALSE	0	0	28425	NA
SRR1027706_2	Listeria	0	FALSE	0	0	28425	NA
SRR1027714_1	Listeria	0	FALSE	0	0	28425	NA
SRR1030269_1	Listeria	0	FALSE	0	0	28425	NA
SRR1030269_2	Listeria	0	FALSE	0	0	28425	NA
SRR1030270_1	Listeria	0	FALSE	0	0	28425	NA
SRR1030270_2	Listeria	0	FALSE	0	0	28425	NA
SRR1030271_1	Listeria	0	FALSE	0	0	28425	NA
SRR1030271_2	Listeria	0	FALSE	0	0	28425	NA
SRR1030272_1	Listeria	0	FALSE	0	0	28425	NA
SRR1030272_2	Listeria	0	FALSE	0	0	28425	NA
SRR1030274_1	Listeria	0	FALSE	0	0	28425	NA
SRR1030277_1	Listeria	0	FALSE	0	0	28425	NA
SRR1030277_2	Listeria	0	FALSE	0	0	28425	NA
SRR1030278_1	Listeria	0	FALSE	0	0	28425	NA
SRR1030279_1	Listeria	0	FALSE	0	0	28425	NA
SRR1030279_2	Listeria	0	FALSE	0	0	28425	NA
SRR1030280_1	Listeria	0	FALSE	0	0	28425	NA
SRR1030280_2	Listeria	0	FALSE	0	0	28425	NA
SRR1030281_1	Listeria	0	FALSE	0	0	28425	NA
SRR1030281_2	Listeria	0	FALSE	0	0	28425	NA
SRR1030284_1	Listeria	0	FALSE	0	0	28425	NA
SRR1030284_2	Listeria	0	FALSE	0	0	28425	NA
SRR1030285_1	Listeria	0	FALSE	0	0	28425	NA
SRR1030285_2	Listeria	0	FALSE	0	0	28425	NA
SRR1030333_1	Listeria	0	FALSE	0	0	28425	NA
SRR1030334_2	Listeria	0	FALSE	0	0	28425	NA
SRR1030336_1	Listeria	0	FALSE	0	0	28425	NA
SRR1030337_1	Listeria	0	FALSE	0	0	28425	NA
SRR1030337_2	Listeria	0	FALSE	0	0	28425	NA
SRR1030338_1	Listeria	0	FALSE	0	0	28425	NA
SRR1030338_2	Listeria	0	FALSE	0	0	28425	NA
SRR1030339_1	Listeria	0	FALSE	0	0	28425	NA
SRR1030339_2	Listeria	0	FALSE	0	0	28425	NA
SRR1030340_1	Listeria	0	FALSE	0	0	28425	NA
SRR1030340_2	Listeria	0	FALSE	0	0	28425	NA
SRR1030342_1	Listeria	0	FALSE	0	0	28425	NA
SRR1030342_2	Listeria	0	FALSE	0	0	28425	NA
SRR1030343_1	Listeria	0	FALSE	0	0	28425	NA
SRR1030343_2	Listeria	0	FALSE	0	0	28425	NA
SRR1030344_1	Listeria	0	FALSE	0	0	28425	NA
SRR1030344_2	Listeria	0	FALSE	0	0	28425	NA
SRR1030345_1	Listeria	0	FALSE	0	0	28425	NA
SRR1030346_1	Listeria	0	FALSE	0	0	28425	NA
SRR1030348_1	Listeria	0	FALSE	0	0	28425	NA
SRR1030348_2	Listeria	0	FALSE	0	0	28425	NA
SRR1032218_1	Listeria	0	FALSE	0	0	28425	NA
SRR1032218_2	Listeria	0	FALSE	0	0	28425	NA
SRR1032219_1	Listeria	0	FALSE	0	0	28425	NA
SRR1032219_2	Listeria	0	FALSE	0	0	28425	NA
SRR1033759_1	Listeria	0	FALSE	0	0	28425	NA
SRR1033759_2	Listeria	0	FALSE	0	0	28425	NA
SRR1033760_1	Listeria	0	FALSE	0	0	28425	NA
SRR1033760_2	Listeria	0	FALSE	0	0	28425	NA
SRR1033761_1	Listeria	0	FALSE	0	0	28425	NA
SRR1033761_2	Listeria	0	FALSE	0	0	28425	NA
SRR1033762_1	Listeria	0	FALSE	0	0	28425	NA
SRR1033762_2	Listeria	0	FALSE	0	0	28425	NA
SRR1033763_2	Listeria	0	FALSE	0	0	28425	NA
SRR1033764_1	Listeria	0	FALSE	0	0	28425	NA
SRR1033764_2	Listeria	0	FALSE	0	0	28425	NA
SRR1033765_2	Listeria	0	FALSE	0	0	28425	NA
SRR1033766_1	Listeria	0	FALSE	0	0	28425	NA
SRR1033766_2	Listeria	0	FALSE	0	0	28425	NA
SRR1033767_1	Listeria	0	FALSE	0	0	28425	NA
SRR1033767_2	Listeria	0	FALSE	0	0	28425	NA
SRR1033768_1	Listeria	0	FALSE	0	0	28425	NA
SRR1033768_2	Listeria	0	FALSE	0	0	28425	NA
SRR1033769_2	Listeria	0	FALSE	0	0	28425	NA
SRR1033770_1	Listeria	0	FALSE	0	0	28425	NA
SRR1033770_2	Listeria	0	FALSE	0	0	28425	NA
SRR1033772_1	Listeria	0	FALSE	0	0	28425	NA
SRR1033772_2	Listeria	0	FALSE	0	0	28425	NA
SRR1033773_1	Listeria	0	FALSE	0	0	28425	NA
SRR1033773_2	Listeria	0	FALSE	0	0	28425	NA
SRR1039783_1	Listeria	0	FALSE	0	0	28425	NA
SRR1039783_2	Listeria	0	FALSE	0	0	28425	NA
SRR1039784_1	Listeria	0	FALSE	0	0	28425	NA
SRR1039785_1	Listeria	0	FALSE	0	0	28425	NA
SRR1039786_1	Listeria	0	FALSE	0	0	28425	NA
SRR1039789_1	Listeria	0	FALSE	0	0	28425	NA
SRR1039789_2	Listeria	0	FALSE	0	0	28425	NA
SRR1039791_1	Listeria	0	FALSE	0	0	28425	NA
SRR1039791_2	Listeria	0	FALSE	0	0	28425	NA
SRR1039793_1	Listeria	0	FALSE	0	0	28425	NA
SRR1039793_2	Listeria	0	FALSE	0	0	28425	NA
SRR1039795_1	Listeria	0	FALSE	0	0	28425	NA
SRR1039795_2	Listeria	0	FALSE	0	0	28425	NA
SRR1039796_1	Listeria	0	FALSE	0	0	28425	NA
SRR1039796_2	Listeria	0	FALSE	0	0	28425	NA
SRR1039797_1	Listeria	0	FALSE	0	0	28425	NA
SRR1039797_2	Listeria	0	FALSE	0	0	28425	NA
SRR1039798_1	Listeria	0	FALSE	0	0	28425	NA
SRR1039798_2	Listeria	0	FALSE	0	0	28425	NA
SRR1039799_1	Listeria	0	FALSE	0	0	28425	NA
SRR1039799_2	Listeria	0	FALSE	0	0	28425	NA
SRR1039805_1	Listeria	0	FALSE	0	0	28425	NA
SRR1041455_1	Listeria	0	FALSE	0	0	28422	NA
SRR1041455_2	Listeria	0	FALSE	0	0	28422	NA
SRR1041470_1	Listeria	0	FALSE	0	0	28425	NA
SRR1041470_2	Listeria	0	FALSE	0	0	28425	NA
SRR1041490_1	Listeria	0	FALSE	0	0	28425	NA
SRR1041524_2	Listeria	0	FALSE	0	0	28425	NA
SRR1041629_1	Listeria	0	FALSE	0	0	28425	NA
SRR1041629_2	Listeria	0	FALSE	0	0	28425	NA
SRR1041630_1	Listeria	0	FALSE	0	0	28425	NA
SRR1041630_2	Listeria	0	FALSE	0	0	28425	NA
SRR1041631_1	Listeria	0	FALSE	0	0	28425	NA
SRR1041631_2	Listeria	0	FALSE	0	0	28425	NA
SRR1043163_1	Listeria	0	FALSE	0	0	28425	NA
SRR1043163_2	Listeria	0	FALSE	0	0	28425	NA
SRR1043164_1	Listeria	0	FALSE	0	0	28425	NA
SRR1043164_2	Listeria	0	FALSE	0	0	28425	NA
SRR1043166_1	Listeria	0	FALSE	0	0	28425	NA
SRR1043167_1	Listeria	0	FALSE	0	0	28425	NA
SRR1043167_2	Listeria	0	FALSE	0	0	28425	NA
SRR1043168_1	Listeria	0	FALSE	0	0	28425	NA
SRR1043168_2	Listeria	0	FALSE	0	0	28425	NA
SRR1043170_1	Listeria	0	FALSE	0	0	28425	NA
SRR1043170_2	Listeria	0	FALSE	0	0	28425	NA
SRR1043171_1	Listeria	0	FALSE	0	0	28425	NA
SRR1043171_2	Listeria	0	FALSE	0	0	28425	NA
SRR1043172_1	Listeria	0	FALSE	0	0	28425	NA
SRR1043174_1	Listeria	0	FALSE	0	0	28425	NA
SRR1043175_1	Listeria	0	FALSE	0	0	28425	NA
SRR1043176_1	Listeria	0	FALSE	0	0	28425	NA
SRR1043176_2	Listeria	0	FALSE	0	0	28425	NA
SRR1044926_1	Listeria	0	FALSE	0	0	28425	NA
SRR1044926_2	Listeria	0	FALSE	0	0	28425	NA
SRR1044941_1	Listeria	0	FALSE	0	0	28425	NA
SRR1044941_2	Listeria	0	FALSE	0	0	28425	NA
SRR1044942_1	Listeria	0	FALSE	0	0	28425	NA
SRR1044942_2	Listeria	0	FALSE	0	0	28425	NA
SRR1044943_1	Listeria	0	FALSE	0	0	28425	NA
SRR1044943_2	Listeria	0	FALSE	0	0	28425	NA
SRR1048608_1	Listeria	0	FALSE	0	0	28425	NA
SRR1048608_2	Listeria	0	FALSE	0	0	28425	NA
SRR1048613_1	Listeria	0	FALSE	0	0	28425	NA
SRR1048613_2	Listeria	0	FALSE	0	0	28425	NA
SRR1048618_1	Listeria	0	FALSE	0	0	28425	NA
SRR1048618_2	Listeria	0	FALSE	0	0	28425	NA
SRR1048624_1	Listeria	0	FALSE	0	0	28425	NA
SRR1048624_2	Listeria	0	FALSE	0	0	28425	NA
SRR1048634_1	Listeria	0	FALSE	0	0	28425	NA
SRR1048634_2	Listeria	0	FALSE	0	0	28425	NA
SRR1048635_2	Listeria	0	FALSE	0	0	28425	NA
SRR1055839_2	Listeria	0	FALSE	0	0	28425	NA
SRR1055840_1	Listeria	0	FALSE	0	0	28425	NA
SRR1055840_2	Listeria	0	FALSE	0	0	28425	NA
SRR1055841_1	Listeria	0	FALSE	0	0	28425	NA
SRR1055841_2	Listeria	0	FALSE	0	0	28425	NA
SRR1055842_1	Listeria	0	FALSE	0	0	28422	NA
SRR1055843_1	Listeria	0	FALSE	0	0	28425	NA
SRR1055843_2	Listeria	0	FALSE	0	0	28425	NA
SRR1055844_1	Listeria	0	FALSE	0	0	28425	NA
SRR1055844_2	Listeria	0	FALSE	0	0	28425	NA
SRR1055845_1	Listeria	0	FALSE	0	0	28425	NA
SRR1055845_2	Listeria	0	FALSE	0	0	28425	NA
SRR1055846_1	Listeria	0	FALSE	0	0	28425	NA
SRR1055846_2	Listeria	0	FALSE	0	0	28425	NA
SRR1055847_1	Listeria	0	FALSE	0	0	28425	NA
SRR1055847_2	Listeria	0	FALSE	0	0	28425	NA
SRR1055848_1	Listeria	0	FALSE	0	0	28425	NA
SRR1055848_2	Listeria	0	FALSE	0	0	28425	NA
SRR1055849_1	Listeria	0	FALSE	0	0	28425	NA
SRR1055849_2	Listeria	0	FALSE	0	0	28425	NA
SRR1055851_1	Listeria	0	FALSE	0	0	28425	NA
SRR1055851_2	Listeria	0	FALSE	0	0	28425	NA
SRR1055852_2	Listeria	0	FALSE	0	0	28425	NA
SRR1055853_1	Listeria	0	FALSE	0	0	28425	NA
SRR1055853_2	Listeria	0	FALSE	0	0	28425	NA
SRR1055854_1	Listeria	0	FALSE	0	0	28425	NA
SRR1055854_2	Listeria	0	FALSE	0	0	28425	NA
SRR1055855_1	Listeria	0	FALSE	0	0	28425	NA
SRR1055855_2	Listeria	0	FALSE	0	0	28425	NA
SRR1055856_1	Listeria	0	FALSE	0	0	28425	NA
SRR1055856_2	Listeria	0	FALSE	0	0	28425	NA
SRR1055857_1	Listeria	0	FALSE	0	0	28425	NA
SRR1055857_2	Listeria	0	FALSE	0	0	28425	NA
SRR1055858_1	Listeria	0	FALSE	0	0	28425	NA
SRR1055858_2	Listeria	0	FALSE	0	0	28425	NA
SRR1055859_1	Listeria	0	FALSE	0	0	28425	NA
SRR1055861_1	Listeria	0	FALSE	0	0	28425	NA
SRR1055861_2	Listeria	0	FALSE	0	0	28425	NA
SRR1055862_1	Listeria	0	FALSE	0	0	28425	NA
SRR1055863_1	Listeria	0	FALSE	0	0	28425	NA
SRR1055863_2	Listeria	0	FALSE	0	0	28425	NA
SRR1055864_1	Listeria	0	FALSE	0	0	28425	NA
SRR1055864_2	Listeria	0	FALSE	0	0	28425	NA
SRR1055865_1	Listeria	0	FALSE	0	0	28425	NA
SRR1055865_2	Listeria	0	FALSE	0	0	28425	NA
SRR1056322_1	Listeria	0	FALSE	0	0	28425	NA
SRR1056323_1	Listeria	0	FALSE	0	0	28425	NA
SRR1056323_2	Listeria	0	FALSE	0	0	28425	NA
SRR1056324_1	Listeria	0	FALSE	0	0	28425	NA
SRR1056324_2	Listeria	0	FALSE	0	0	28425	NA
SRR1056325_1	Listeria	0	FALSE	0	0	28425	NA
SRR1056325_2	Listeria	0	FALSE	0	0	28425	NA
SRR1056326_1	Listeria	0	FALSE	0	0	28425	NA
SRR1056326_2	Listeria	0	FALSE	0	0	28425	NA
SRR1066064_1	Listeria	0	FALSE	0	0	28425	NA
SRR1066064_2	Listeria	0	FALSE	0	0	28425	NA
[truncated: 58,002 more rows]
